# Supplementary material for: Virtual Screening Models for Prediction of HIV-1 RT Associated RNase H Inhibition
Source: PLoS One. 2013 Sep 16;8(9):e73478. doi: 10.1371/journal.pone.0073478 (PMC3774690; doi:10.1371/journal.pone.0073478)
Supplement: File S1 — Structure and activity for the subsets used in this study are provided separately as “Subset.sdf”. (ZIP) [file pone.0073478.s006.zip]

Archive with 1 entries (1 files):
- File-S1.sdf
