# Supplementary material for: Virtual Screening Models for Prediction of HIV-1 RT Associated RNase H Inhibition
Source: PLoS One. 2013 Sep 16;8(9):e73478. doi: 10.1371/journal.pone.0073478 (PMC3774690; doi:10.1371/journal.pone.0073478)
Supplement: File S1 — Structure and activity for the subsets used in this study are provided separately as “Subset.sdf”. (ZIP) [file pone.0073478.s006.zip › File-S1.sdf]

Row0_Row0
                    3D
 Structure written by MMmdl.
 32 33  0  0  1  0            999 V2000
    2.4206   -3.5336    0.3772 O   0  0  0  0  0  0
    0.3381   -4.0342   -0.1880 O   0  0  0  0  0  0
   -0.3161    2.3173   -0.0374 N   0  0  0  0  0  0
    0.0974    1.0102   -0.0674 C   0  0  0  0  0  0
   -0.3304    3.1149    1.0620 C   0  0  0  0  0  0
   -0.7627    3.0253   -1.1049 C   0  0  0  0  0  0
    1.4689    0.6401    0.0158 C   0  0  0  0  0  0
   -0.7769    4.3780    0.6778 C   0  0  0  0  0  0
   -1.0463    4.3211   -0.6787 C   0  0  0  0  0  0
   -0.8898    0.0069   -0.1518 C   0  0  0  0  0  0
    1.8049   -0.7363    0.0580 C   0  0  0  0  0  0
    0.0457    2.7624    2.4480 C   0  0  0  0  0  0
   -0.9229    2.5372   -2.4895 C   0  0  0  0  0  0
    0.8161   -1.7495    0.0000 C   0  0  0  0  0  0
   -0.5364   -1.3515   -0.1136 C   0  0  0  0  0  0
    2.5645    1.6479    0.0547 C   0  0  0  0  0  0
    1.1690   -3.1269    0.0522 C   0  0  0  0  0  0
   -0.8893    5.1999    1.2777 H   0  0  0  0  0  0
   -1.3916    5.0902   -1.2567 H   0  0  0  0  0  0
   -1.8796    0.2593   -0.2329 H   0  0  0  0  0  0
    2.7921   -1.0003    0.1201 H   0  0  0  0  0  0
    0.8811    3.3859    2.7730 H   0  0  0  0  0  0
    0.3450    1.7178    2.5265 H   0  0  0  0  0  0
   -0.8085    2.9194    3.1091 H   0  0  0  0  0  0
   -1.0924    3.3615   -3.1838 H   0  0  0  0  0  0
   -0.0222    2.0054   -2.7981 H   0  0  0  0  0  0
   -1.7740    1.8570   -2.5403 H   0  0  0  0  0  0
   -1.2874   -2.0463   -0.1611 H   0  0  0  0  0  0
    2.2327    2.6297   -0.2846 H   0  0  0  0  0  0
    2.9448    1.7437    1.0741 H   0  0  0  0  0  0
    3.3862    1.3477   -0.5997 H   0  0  0  0  0  0
    2.6401   -4.4887    0.4128 H   0  0  0  0  0  0
  1 17  1  0  0  0
  1 32  1  0  0  0
  2 17  2  0  0  0
  3  4  1  0  0  0
  3  5  1  0  0  0
  3  6  1  0  0  0
  4  7  2  0  0  0
  4 10  1  0  0  0
  5  8  2  0  0  0
  5 12  1  0  0  0
  6  9  2  0  0  0
  6 13  1  0  0  0
  7 11  1  0  0  0
  7 16  1  0  0  0
  8  9  1  0  0  0
  8 18  1  0  0  0
  9 19  1  0  0  0
 10 15  2  0  0  0
 10 20  1  0  0  0
 11 14  2  0  0  0
 11 21  1  0  0  0
 12 22  1  0  0  0
 12 23  1  0  0  0
 12 24  1  0  0  0
 13 25  1  0  0  0
 13 26  1  0  0  0
 13 27  1  0  0  0
 14 15  1  0  0  0
 14 17  1  0  0  0
 15 28  1  0  0  0
 16 29  1  0  0  0
 16 30  1  0  0  0
 16 31  1  0  0  0
M  END
> <PUBCHEM_CID>
776845

> <Activity>
Active

> <Inhibition>
71

$$$$
Row1_Row1
                    3D
 Structure written by MMmdl.
 32 34  0  0  1  0            999 V2000
   -3.2744   -2.8826    0.0775 I   0  0  0  0  0  0
   -5.2283    0.7796   -2.2178 O   0  0  0  0  0  0
   -6.7962    2.0285   -1.2328 O   0  0  0  0  0  0
   -4.2045    0.1816    0.2881 N   0  0  0  0  0  0
   -4.2455    2.6693    0.4966 C   0  0  1  0  0  0
   -2.7552    2.6736    0.0311 C   0  0  2  0  0  0
   -5.0256    1.3507    0.1896 C   0  0  1  0  0  0
   -4.1823    3.0128    2.0102 C   0  0  0  0  0  0
   -2.1020    1.3305   -0.0716 C   0  0  0  0  0  0
   -2.1461    3.4825    1.0609 C   0  0  0  0  0  0
   -2.8610    0.1403    0.0680 C   0  0  0  0  0  0
   -2.9088    3.6458    2.1365 C   0  0  0  0  0  0
   -0.7093    1.2276   -0.3166 C   0  0  0  0  0  0
   -5.7231    1.3933   -1.1175 C   0  0  0  0  0  0
   -2.2253   -1.1166   -0.0411 C   0  0  0  0  0  0
   -0.0596   -0.0243   -0.3814 C   0  0  0  0  0  0
   -0.8371   -1.1926   -0.2529 C   0  0  0  0  0  0
    1.4118   -0.1139   -0.5475 C   0  0  0  0  0  0
   -4.7546    3.5125    0.0074 H   0  0  0  0  0  0
   -2.6733    3.1758   -0.9365 H   0  0  0  0  0  0
   -5.8052    1.2301    0.9464 H   0  0  0  0  0  0
   -4.2146    2.1254    2.6476 H   0  0  0  0  0  0
   -4.9873    3.6957    2.2955 H   0  0  0  0  0  0
   -1.2385    3.8771    0.9802 H   0  0  0  0  0  0
   -4.6519   -0.6531    0.5000 H   0  0  0  0  0  0
   -2.6278    4.1541    2.9409 H   0  0  0  0  0  0
   -0.1537    2.0793   -0.4318 H   0  0  0  0  0  0
   -0.3942   -2.1121   -0.3092 H   0  0  0  0  0  0
    1.6904   -0.9836   -1.1465 H   0  0  0  0  0  0
    1.8126    0.7707   -1.0459 H   0  0  0  0  0  0
    1.8815   -0.2016    0.4345 H   0  0  0  0  0  0
   -5.7172    0.8253   -3.0675 H   0  0  0  0  0  0
  1 15  1  0  0  0
  2 14  1  0  0  0
  2 32  1  0  0  0
  3 14  2  0  0  0
  4  7  1  0  0  0
  4 11  1  0  0  0
  4 25  1  0  0  0
  5  6  1  0  0  0
  5  7  1  0  0  0
  5  8  1  0  0  0
  5 19  1  0  0  0
  6  9  1  0  0  0
  6 10  1  0  0  0
  6 20  1  0  0  0
  7 14  1  0  0  0
  7 21  1  0  0  0
  8 12  1  0  0  0
  8 22  1  0  0  0
  8 23  1  0  0  0
  9 11  2  0  0  0
  9 13  1  0  0  0
 10 12  2  0  0  0
 10 24  1  0  0  0
 11 15  1  0  0  0
 12 26  1  0  0  0
 13 16  2  0  0  0
 13 27  1  0  0  0
 15 17  2  0  0  0
 16 17  1  0  0  0
 16 18  1  0  0  0
 17 28  1  0  0  0
 18 29  1  0  0  0
 18 30  1  0  0  0
 18 31  1  0  0  0
M  END
> <PUBCHEM_CID>
5347022

> <Activity>
Active

> <Inhibition>
72

$$$$
Row2_Row2
                    3D
 Structure written by MMmdl.
 53 56  0  0  1  0            999 V2000
    2.2116  -11.2258   -0.3708 O   0  0  0  0  0  0
   -1.0765   -6.9998    0.2721 O   0  0  0  0  0  0
    0.0316  -11.6639   -0.4621 O   0  0  0  0  0  0
   -3.1096   -1.1875    0.5825 O   0  0  0  0  0  0
    0.7256    0.4967   -1.3528 O   0  0  0  0  0  0
    0.6782   -6.0461   -0.8302 N   0  0  0  0  0  0
   -1.0596   -0.7600   -0.4796 N   0  0  0  0  0  0
    0.8441   -8.3624    0.0745 C   0  0  1  0  0  0
    0.6075   -9.4249   -1.0409 C   0  0  1  0  0  0
    2.3766   -8.1337    0.2984 C   0  0  0  0  0  0
    1.3881   -9.0146   -2.3236 C   0  0  0  0  0  0
    3.2268   -8.1246   -0.9065 C   0  0  0  0  0  0
    2.7775   -8.5640   -2.1167 C   0  0  0  0  0  0
    0.0873   -7.0969   -0.1873 C   0  0  0  0  0  0
    0.9400  -10.8140   -0.6093 C   0  0  0  0  0  0
    4.6046   -7.6488   -0.7141 C   0  0  0  0  0  0
    3.6433   -8.5716   -3.3014 C   0  0  0  0  0  0
    0.2084   -4.7681   -0.9094 C   0  0  0  0  0  0
   -1.1087   -4.4063   -1.2803 C   0  0  0  0  0  0
    1.1195   -3.7523   -0.5577 C   0  0  0  0  0  0
   -0.6443   -2.0507   -0.7365 C   0  0  0  0  0  0
   -1.5261   -3.0613   -1.1956 C   0  0  0  0  0  0
    0.6936   -2.4179   -0.4565 C   0  0  0  0  0  0
   -2.2150    0.9633    0.3852 C   0  0  0  0  0  0
   -1.0487    1.4662   -0.1801 C   0  0  0  0  0  0
   -2.2132   -0.4129    0.1731 C   0  0  0  0  0  0
   -0.3612    0.3916   -0.7365 C   0  0  0  0  0  0
   -3.1212    1.8063    1.0566 C   0  0  0  0  0  0
   -0.7307    2.8343   -0.0973 C   0  0  0  0  0  0
   -2.8147    3.1811    1.1522 C   0  0  0  0  0  0
   -1.6262    3.6906    0.5794 C   0  0  0  0  0  0
    0.4489   -8.7629    1.0160 H   0  0  0  0  0  0
   -0.4614   -9.4182   -1.2888 H   0  0  0  0  0  0
    2.5071   -7.1998    0.8567 H   0  0  0  0  0  0
    2.7568   -8.9280    0.9479 H   0  0  0  0  0  0
    0.8504   -8.1933   -2.8096 H   0  0  0  0  0  0
    1.3522   -9.8632   -3.0167 H   0  0  0  0  0  0
    4.7848   -7.2456    0.2852 H   0  0  0  0  0  0
    5.3072   -8.4707   -0.8633 H   0  0  0  0  0  0
    4.8332   -6.8509   -1.4229 H   0  0  0  0  0  0
    4.5584   -9.1303   -3.0959 H   0  0  0  0  0  0
    3.8978   -7.5458   -3.5740 H   0  0  0  0  0  0
    3.1770   -9.0372   -4.1727 H   0  0  0  0  0  0
    1.5782   -6.1913   -1.1612 H   0  0  0  0  0  0
    2.9748  -10.6238   -0.4978 H   0  0  0  0  0  0
   -1.7688   -5.1169   -1.6105 H   0  0  0  0  0  0
    2.0931   -3.9819   -0.3329 H   0  0  0  0  0  0
   -2.4856   -2.8260   -1.4596 H   0  0  0  0  0  0
    1.3671   -1.7177   -0.1364 H   0  0  0  0  0  0
   -3.9742    1.4311    1.4762 H   0  0  0  0  0  0
    0.1343    3.1972   -0.5021 H   0  0  0  0  0  0
   -3.4524    3.8107    1.6465 H   0  0  0  0  0  0
   -1.4097    4.6863    0.6638 H   0  0  0  0  0  0
  1 15  1  0  0  0
  1 45  1  0  0  0
  2 14  2  0  0  0
  3 15  2  0  0  0
  4 26  2  0  0  0
  5 27  2  0  0  0
  6 14  1  0  0  0
  6 18  1  0  0  0
  6 44  1  0  0  0
  7 21  1  0  0  0
  7 26  1  0  0  0
  7 27  1  0  0  0
  8  9  1  0  0  0
  8 10  1  0  0  0
  8 14  1  0  0  0
  8 32  1  0  0  0
  9 11  1  0  0  0
  9 15  1  0  0  0
  9 33  1  0  0  0
 10 12  1  0  0  0
 10 34  1  0  0  0
 10 35  1  0  0  0
 11 13  1  0  0  0
 11 36  1  0  0  0
 11 37  1  0  0  0
 12 13  2  0  0  0
 12 16  1  0  0  0
 13 17  1  0  0  0
 16 38  1  0  0  0
 16 39  1  0  0  0
 16 40  1  0  0  0
 17 41  1  0  0  0
 17 42  1  0  0  0
 17 43  1  0  0  0
 18 19  2  0  0  0
 18 20  1  0  0  0
 19 22  1  0  0  0
 19 46  1  0  0  0
 20 23  2  0  0  0
 20 47  1  0  0  0
 21 22  2  0  0  0
 21 23  1  0  0  0
 22 48  1  0  0  0
 23 49  1  0  0  0
 24 25  2  0  0  0
 24 26  1  0  0  0
 24 28  1  0  0  0
 25 27  1  0  0  0
 25 29  1  0  0  0
 28 30  2  0  0  0
 28 50  1  0  0  0
 29 31  2  0  0  0
 29 51  1  0  0  0
 30 31  1  0  0  0
 30 52  1  0  0  0
 31 53  1  0  0  0
M  END
> <PUBCHEM_CID>
3137781

> <Activity>
Active

> <Inhibition>
60

$$$$
Row3_Row3
                    3D
 Structure written by MMmdl.
 50 52  0  0  1  0            999 V2000
   -4.9376    2.4362   -0.0286 O   0  0  0  0  0  0
   -8.4141    4.4785    2.7753 O   0  0  0  0  0  0
  -10.7698    3.0071    6.7070 O   0  0  0  0  0  0
   -2.5367    3.8924   -0.0870 O   0  0  0  0  0  0
    1.1055    0.3030    0.0293 O   0  0  0  0  0  0
   -6.6910    3.4627    1.3420 C   0  0  0  0  0  0
   -5.3486    2.6969    1.3292 C   0  0  0  0  0  0
   -7.1684    3.7480    2.7841 C   0  0  0  0  0  0
   -3.7299    1.7881   -0.0656 C   0  0  0  0  0  0
   -8.8496    4.7197    4.0518 C   0  0  0  0  0  0
   -2.5230    2.5231   -0.0844 C   0  0  0  0  0  0
   -3.6891    0.3800   -0.0618 C   0  0  0  0  0  0
   -9.6670    3.7772    4.7083 C   0  0  0  0  0  0
  -10.0342    3.9640    6.0575 C   0  0  0  0  0  0
   -1.2904    1.8433   -0.0427 C   0  0  0  0  0  0
   -8.4550    5.8925    4.7286 C   0  0  0  0  0  0
   -1.2362    0.4284   -0.0238 C   0  0  0  0  0  0
   -2.4549   -0.2929   -0.0408 C   0  0  0  0  0  0
   -9.6421    5.1460    6.7234 C   0  0  0  0  0  0
   -8.8561    6.1070    6.0601 C   0  0  0  0  0  0
   -9.9550    2.0986    7.3343 C   0  0  0  0  0  0
   -0.0053   -0.2745    0.0121 C   0  0  0  0  0  0
   -9.5496    2.3134    8.6700 C   0  0  0  0  0  0
   -9.5358    0.9258    6.6670 C   0  0  0  0  0  0
   -2.5757    4.4526   -1.4103 C   0  0  0  0  0  0
   -8.7030    1.3918    9.3152 C   0  0  0  0  0  0
   -8.6909    0.0023    7.3131 C   0  0  0  0  0  0
   -8.2661    0.2400    8.6341 C   0  0  0  0  0  0
   -7.4494    2.8709    0.8240 H   0  0  0  0  0  0
   -6.5706    4.4092    0.8095 H   0  0  0  0  0  0
   -5.4742    1.7525    1.8702 H   0  0  0  0  0  0
   -4.5970    3.3041    1.8466 H   0  0  0  0  0  0
   -6.3950    4.3300    3.2993 H   0  0  0  0  0  0
   -7.2938    2.7896    3.3023 H   0  0  0  0  0  0
   -4.5588   -0.1598   -0.0614 H   0  0  0  0  0  0
   -9.9744    2.9382    4.2083 H   0  0  0  0  0  0
   -0.4293    2.3981   -0.0199 H   0  0  0  0  0  0
   -7.8627    6.5815    4.2589 H   0  0  0  0  0  0
   -2.4564   -1.3169   -0.0346 H   0  0  0  0  0  0
   -9.9203    5.3055    7.6946 H   0  0  0  0  0  0
   -8.5673    6.9581    6.5497 H   0  0  0  0  0  0
    0.0018   -1.2974    0.0275 H   0  0  0  0  0  0
   -9.8670    3.1447    9.1752 H   0  0  0  0  0  0
   -9.8417    0.7423    5.7077 H   0  0  0  0  0  0
   -2.6026    5.5385   -1.3131 H   0  0  0  0  0  0
   -1.6869    4.1854   -1.9896 H   0  0  0  0  0  0
   -3.4727    4.1370   -1.9498 H   0  0  0  0  0  0
   -8.4062    1.5602   10.2799 H   0  0  0  0  0  0
   -8.3857   -0.8422    6.8220 H   0  0  0  0  0  0
   -7.6418   -0.4236    9.0991 H   0  0  0  0  0  0
  1  7  1  0  0  0
  1  9  1  0  0  0
  2  8  1  0  0  0
  2 10  1  0  0  0
  3 14  1  0  0  0
  3 21  1  0  0  0
  4 11  1  0  0  0
  4 25  1  0  0  0
  5 22  2  0  0  0
  6  7  1  0  0  0
  6  8  1  0  0  0
  6 29  1  0  0  0
  6 30  1  0  0  0
  7 31  1  0  0  0
  7 32  1  0  0  0
  8 33  1  0  0  0
  8 34  1  0  0  0
  9 11  2  0  0  0
  9 12  1  0  0  0
 10 13  2  0  0  0
 10 16  1  0  0  0
 11 15  1  0  0  0
 12 18  2  0  0  0
 12 35  1  0  0  0
 13 14  1  0  0  0
 13 36  1  0  0  0
 14 19  2  0  0  0
 15 17  2  0  0  0
 15 37  1  0  0  0
 16 20  2  0  0  0
 16 38  1  0  0  0
 17 18  1  0  0  0
 17 22  1  0  0  0
 18 39  1  0  0  0
 19 20  1  0  0  0
 19 40  1  0  0  0
 20 41  1  0  0  0
 21 23  2  0  0  0
 21 24  1  0  0  0
 22 42  1  0  0  0
 23 26  1  0  0  0
 23 43  1  0  0  0
 24 27  2  0  0  0
 24 44  1  0  0  0
 25 45  1  0  0  0
 25 46  1  0  0  0
 25 47  1  0  0  0
 26 28  2  0  0  0
 26 48  1  0  0  0
 27 28  1  0  0  0
 27 49  1  0  0  0
 28 50  1  0  0  0
M  END
> <PUBCHEM_CID>
2285789

> <Activity>
Active

> <Inhibition>
61

$$$$
Row4_Row4
                    3D
 Structure written by MMmdl.
 30 31  0  0  1  0            999 V2000
    3.9128   -3.0072    0.0348 S   0  0  0  0  0  0
    3.4610   -0.5807   -6.5058 O   0  0  0  0  0  0
    0.2460   -0.6395   -2.4546 O   0  0  0  0  0  0
    4.1146   -2.0758   -4.5559 O   0  0  0  0  0  0
    5.3708   -1.2582   -8.2834 O   0  5  0  0  0  0
    4.8411    0.1695   -9.5702 O   0  0  0  0  0  0
    1.8727   -1.7157   -1.2717 N   0  0  0  0  0  0
    3.7541   -2.4571   -2.4391 N   0  0  0  0  0  0
    4.6694   -0.3639   -8.5458 N   0  3  0  0  0  0
    2.1979   -1.0606   -3.6327 C   0  0  0  0  0  0
    1.4053   -1.1288   -2.4540 C   0  0  0  0  0  0
    1.0834   -1.6010   -0.0483 C   0  0  0  0  0  0
    3.0825   -2.3451   -1.3008 C   0  0  0  0  0  0
    3.3573   -1.8529   -3.5879 C   0  0  0  0  0  0
    1.8287   -0.2441   -4.6559 C   0  0  0  0  0  0
    2.4307    0.0416   -5.8797 C   0  0  0  0  0  0
    2.0285    1.0869   -6.7149 C   0  0  0  0  0  0
    1.0717   -0.2631    0.5314 C   0  0  0  0  0  0
    3.7220    0.0135   -7.6988 C   0  0  0  0  0  0
    2.8226    1.0663   -7.8475 C   0  0  0  0  0  0
    2.0808    0.6143    0.4382 C   0  0  0  0  0  0
    1.4068   -2.2869    0.7336 H   0  0  0  0  0  0
    0.0520   -1.8987   -0.2578 H   0  0  0  0  0  0
    0.9881    0.2702   -4.5259 H   0  0  0  0  0  0
    4.5724   -2.9792   -2.4476 H   0  0  0  0  0  0
    1.2835    1.7621   -6.5265 H   0  0  0  0  0  0
    0.2645    0.0116    1.0450 H   0  0  0  0  0  0
    2.7574    1.7077   -8.6390 H   0  0  0  0  0  0
    2.9170    0.3951   -0.0493 H   0  0  0  0  0  0
    2.0076    1.5094    0.8597 H   0  0  0  0  0  0
  1 13  2  0  0  0
  2 16  1  0  0  0
  2 19  1  0  0  0
  3 11  2  0  0  0
  4 14  2  0  0  0
  5  9  1  0  0  0
  6  9  2  0  0  0
  7 11  1  0  0  0
  7 12  1  0  0  0
  7 13  1  0  0  0
  8 13  1  0  0  0
  8 14  1  0  0  0
  8 25  1  0  0  0
  9 19  1  0  0  0
 10 11  1  0  0  0
 10 14  1  0  0  0
 10 15  2  0  0  0
 12 18  1  0  0  0
 12 22  1  0  0  0
 12 23  1  0  0  0
 15 16  1  0  0  0
 15 24  1  0  0  0
 16 17  2  0  0  0
 17 20  1  0  0  0
 17 26  1  0  0  0
 18 21  2  0  0  0
 18 27  1  0  0  0
 19 20  2  0  0  0
 20 28  1  0  0  0
 21 29  1  0  0  0
 21 30  1  0  0  0
M  CHG  2   5  -1   9   1
M  END
> <PUBCHEM_CID>
5345640

> <Activity>
Active

> <Inhibition>
94

$$$$
Row5_Row5
                    3D
 Structure written by MMmdl.
 29 31  0  0  1  0            999 V2000
    1.7631   -0.1352   -0.0615 Cl  0  0  0  0  0  0
   -2.8638   -2.7494    0.3631 Cl  0  0  0  0  0  0
    0.0023    3.3950    2.2206 O   0  0  0  0  0  0
   -0.1013    5.4257    1.3058 O   0  0  0  0  0  0
    0.0500    2.3189   -0.3042 N   0  0  0  0  0  0
   -2.0149    3.6976   -0.5699 C   0  0  1  0  0  0
   -2.8457    2.4304   -0.1931 C   0  0  2  0  0  0
   -0.4966    3.6329   -0.1971 C   0  0  1  0  0  0
   -2.2717    3.8895   -2.0898 C   0  0  0  0  0  0
   -2.0639    1.1590   -0.0766 C   0  0  0  0  0  0
   -3.7932    2.3719   -1.2838 C   0  0  0  0  0  0
   -3.4724    3.1481   -2.3138 C   0  0  0  0  0  0
   -0.6447    1.1555   -0.1468 C   0  0  0  0  0  0
   -0.1962    4.1876    1.1423 C   0  0  0  0  0  0
   -2.7420   -0.0705    0.1126 C   0  0  0  0  0  0
    0.0667   -0.0658   -0.0326 C   0  0  0  0  0  0
   -2.0346   -1.2834    0.1943 C   0  0  0  0  0  0
   -0.6318   -1.2780    0.1243 C   0  0  0  0  0  0
   -2.4725    4.5586   -0.0636 H   0  0  0  0  0  0
   -3.3794    2.6027    0.7482 H   0  0  0  0  0  0
    0.0661    4.2489   -0.9045 H   0  0  0  0  0  0
   -1.4714    3.4725   -2.7077 H   0  0  0  0  0  0
   -2.4156    4.9467   -2.3307 H   0  0  0  0  0  0
   -4.6088    1.8034   -1.2736 H   0  0  0  0  0  0
    1.0055    2.2588   -0.4558 H   0  0  0  0  0  0
   -4.0070    3.2071   -3.1481 H   0  0  0  0  0  0
   -3.7634   -0.0855    0.1830 H   0  0  0  0  0  0
   -0.1197   -2.1622    0.1967 H   0  0  0  0  0  0
    0.2395    3.8001    3.0793 H   0  0  0  0  0  0
  1 16  1  0  0  0
  2 17  1  0  0  0
  3 14  1  0  0  0
  3 29  1  0  0  0
  4 14  2  0  0  0
  5  8  1  0  0  0
  5 13  1  0  0  0
  5 25  1  0  0  0
  6  7  1  0  0  0
  6  8  1  0  0  0
  6  9  1  0  0  0
  6 19  1  0  0  0
  7 10  1  0  0  0
  7 11  1  0  0  0
  7 20  1  0  0  0
  8 14  1  0  0  0
  8 21  1  0  0  0
  9 12  1  0  0  0
  9 22  1  0  0  0
  9 23  1  0  0  0
 10 13  2  0  0  0
 10 15  1  0  0  0
 11 12  2  0  0  0
 11 24  1  0  0  0
 12 26  1  0  0  0
 13 16  1  0  0  0
 15 17  2  0  0  0
 15 27  1  0  0  0
 16 18  2  0  0  0
 17 18  1  0  0  0
 18 28  1  0  0  0
M  END
> <PUBCHEM_CID>
2865731

> <Activity>
Active

> <Inhibition>
80

$$$$
Row6_Row6
                    3D
 Structure written by MMmdl.
 38 39  0  0  1  0            999 V2000
   -0.7836    3.0033   -0.6408 Br  0  0  0  0  0  0
    3.5533   -0.8305   -0.1005 Br  0  0  0  0  0  0
    4.5302    4.6260    0.2790 Br  0  0  0  0  0  0
    1.5720    4.8673   -0.2713 O   0  0  0  0  0  0
   -3.0904   -2.2288   -0.0728 O   0  0  0  0  0  0
   -3.4081    0.8925    0.5846 N   0  0  0  0  0  0
   -1.4300   -0.9611   -0.8383 N   0  0  0  0  0  0
   -0.6403    0.0398   -0.8231 N   0  0  0  0  0  0
   -3.6167    2.1041    1.1761 C   0  0  0  0  0  0
   -3.0942    3.8939    2.7908 C   0  0  0  0  0  0
   -2.8445    2.6129    2.2481 C   0  0  0  0  0  0
   -2.7636   -0.2450    1.1547 C   0  0  0  0  0  0
   -4.6528    2.9036    0.6487 C   0  0  0  0  0  0
   -4.1550    4.6625    2.2581 C   0  0  0  0  0  0
   -4.9262    4.1718    1.1896 C   0  0  0  0  0  0
   -2.2381    4.4013    3.8890 C   0  0  0  0  0  0
    1.4075    1.1321   -0.2536 C   0  0  0  0  0  0
   -2.4244   -1.1772    0.0626 C   0  0  0  0  0  0
    0.9916    2.4965   -0.3558 C   0  0  0  0  0  0
    2.7999    0.8808   -0.0780 C   0  0  0  0  0  0
    1.9243    3.5536   -0.2078 C   0  0  0  0  0  0
    3.7111    1.9383    0.0885 C   0  0  0  0  0  0
    0.5291    0.0387   -0.2897 C   0  0  0  0  0  0
    3.2783    3.2680    0.0333 C   0  0  0  0  0  0
   -2.0762    2.0611    2.6322 H   0  0  0  0  0  0
   -3.7950    0.7711   -0.2991 H   0  0  0  0  0  0
   -1.8493    0.0049    1.6956 H   0  0  0  0  0  0
   -3.4606   -0.7142    1.8541 H   0  0  0  0  0  0
   -5.2205    2.5642   -0.1333 H   0  0  0  0  0  0
   -4.3735    5.5862    2.6392 H   0  0  0  0  0  0
   -5.6879    4.7368    0.8043 H   0  0  0  0  0  0
   -2.2953    3.7248    4.7443 H   0  0  0  0  0  0
   -2.5406    5.3976    4.2174 H   0  0  0  0  0  0
   -1.2010    4.4551    3.5505 H   0  0  0  0  0  0
    4.7005    1.7402    0.2510 H   0  0  0  0  0  0
    0.8219   -0.8148    0.1279 H   0  0  0  0  0  0
   -1.3157   -1.6179   -1.5419 H   0  0  0  0  0  0
    0.6352    4.9033   -0.5458 H   0  0  0  0  0  0
  1 19  1  0  0  0
  2 20  1  0  0  0
  3 24  1  0  0  0
  4 21  1  0  0  0
  4 38  1  0  0  0
  5 18  2  0  0  0
  6  9  1  0  0  0
  6 12  1  0  0  0
  6 26  1  0  0  0
  7  8  1  0  0  0
  7 18  1  0  0  0
  7 37  1  0  0  0
  8 23  2  0  0  0
  9 11  2  0  0  0
  9 13  1  0  0  0
 10 11  1  0  0  0
 10 14  2  0  0  0
 10 16  1  0  0  0
 11 25  1  0  0  0
 12 18  1  0  0  0
 12 27  1  0  0  0
 12 28  1  0  0  0
 13 15  2  0  0  0
 13 29  1  0  0  0
 14 15  1  0  0  0
 14 30  1  0  0  0
 15 31  1  0  0  0
 16 32  1  0  0  0
 16 33  1  0  0  0
 16 34  1  0  0  0
 17 19  2  0  0  0
 17 20  1  0  0  0
 17 23  1  0  0  0
 19 21  1  0  0  0
 20 22  2  0  0  0
 21 24  2  0  0  0
 22 24  1  0  0  0
 22 35  1  0  0  0
 23 36  1  0  0  0
M  END
> <PUBCHEM_CID>
5348294

> <Activity>
Active

> <Inhibition>
98

$$$$
Row7_Row7
                    3D
 Structure written by MMmdl.
 27 28  0  0  1  0            999 V2000
    6.5201   -2.4677    2.5341 S   0  0  0  0  0  0
    5.4690    1.7652    0.0549 O   0  0  0  0  0  0
   -0.6213    1.0964   -1.1736 O   0  0  0  0  0  0
    2.5187   -1.7597    0.0881 O   0  0  0  0  0  0
    6.0408   -0.1932    1.0903 N   0  0  0  0  0  0
    4.4471   -1.9038    1.1467 N   0  0  0  0  0  0
    7.4152    0.2638    1.2538 C   0  0  0  0  0  0
    3.7641    0.2170    0.2470 C   0  0  0  0  0  0
    5.1033    0.6296    0.4554 C   0  0  0  0  0  0
    5.6323   -1.4240    1.5177 C   0  0  0  0  0  0
    3.5314   -1.1443    0.4919 C   0  0  0  0  0  0
    2.8194    1.0982   -0.1648 C   0  0  0  0  0  0
    7.5778    1.2218    2.4562 C   0  0  0  0  0  0
    1.4536    0.9081   -0.3105 C   0  0  0  0  0  0
    0.5528    0.3061    0.5645 C   0  0  0  0  0  0
    0.6866    1.3841   -1.3720 C   0  0  0  0  0  0
   -0.7121    0.4411    0.0064 C   0  0  0  0  0  0
    7.7509    0.7752    0.3463 H   0  0  0  0  0  0
    8.1135   -0.5661    1.3772 H   0  0  0  0  0  0
    4.2309   -2.8317    1.3400 H   0  0  0  0  0  0
    3.1080    2.0247   -0.3871 H   0  0  0  0  0  0
    8.6202    1.5386    2.5341 H   0  0  0  0  0  0
    6.9531    2.1084    2.3274 H   0  0  0  0  0  0
    7.2928    0.7178    3.3823 H   0  0  0  0  0  0
    0.7677   -0.1390    1.4590 H   0  0  0  0  0  0
    1.0534    1.8809   -2.1872 H   0  0  0  0  0  0
   -1.5822    0.1053    0.4245 H   0  0  0  0  0  0
  1 10  2  0  0  0
  2  9  2  0  0  0
  3 16  1  0  0  0
  3 17  1  0  0  0
  4 11  2  0  0  0
  5  7  1  0  0  0
  5  9  1  0  0  0
  5 10  1  0  0  0
  6 10  1  0  0  0
  6 11  1  0  0  0
  6 20  1  0  0  0
  7 13  1  0  0  0
  7 18  1  0  0  0
  7 19  1  0  0  0
  8  9  1  0  0  0
  8 11  1  0  0  0
  8 12  2  0  0  0
 12 14  1  0  0  0
 12 21  1  0  0  0
 13 22  1  0  0  0
 13 23  1  0  0  0
 13 24  1  0  0  0
 14 15  1  0  0  0
 14 16  2  0  0  0
 15 17  2  0  0  0
 15 25  1  0  0  0
 16 26  1  0  0  0
 17 27  1  0  0  0
M  END
> <PUBCHEM_CID>
5343424

> <Activity>
Active

> <Inhibition>
99

$$$$
Row8_Row8
                    3D
 Structure written by MMmdl.
 29 30  0  0  1  0            999 V2000
    3.1175   -3.7632   -0.3080 Br  0  0  0  0  0  0
    6.0193    0.7680    0.5302 O   0  0  0  0  0  0
    4.7027    2.4382   -0.0947 O   0  0  0  0  0  0
    2.0231    2.1272    0.5768 N   0  0  0  0  0  0
    2.2042    2.7801    1.7538 C   0  0  0  0  0  0
    1.5117    2.9914   -0.3386 C   0  0  0  0  0  0
    2.3224    0.8101    0.3504 C   0  0  0  0  0  0
    1.7990    4.1001    1.5818 C   0  0  0  0  0  0
    1.3636    4.2333    0.2757 C   0  0  0  0  0  0
    3.6612    0.3527    0.1754 C   0  0  0  0  0  0
    1.2526   -0.1150    0.3358 C   0  0  0  0  0  0
    2.7359    2.2572    3.0300 C   0  0  0  0  0  0
    1.1780    2.7092   -1.7512 C   0  0  0  0  0  0
    3.8750   -1.0335   -0.0262 C   0  0  0  0  0  0
    1.4925   -1.4860    0.1447 C   0  0  0  0  0  0
    2.8052   -1.9462   -0.0409 C   0  0  0  0  0  0
    4.7874    1.2229    0.1938 C   0  0  0  0  0  0
    1.8169    4.8385    2.2871 H   0  0  0  0  0  0
    1.0026    5.0882   -0.1515 H   0  0  0  0  0  0
    0.2908    0.2054    0.4778 H   0  0  0  0  0  0
    3.6755    2.7627    3.2593 H   0  0  0  0  0  0
    2.9207    1.1833    2.9843 H   0  0  0  0  0  0
    2.0238    2.4474    3.8355 H   0  0  0  0  0  0
    0.8099    3.6031   -2.2594 H   0  0  0  0  0  0
    2.0707    2.3607   -2.2710 H   0  0  0  0  0  0
    0.4078    1.9386   -1.8124 H   0  0  0  0  0  0
    4.8201   -1.3951   -0.1719 H   0  0  0  0  0  0
    0.7127   -2.1471    0.1428 H   0  0  0  0  0  0
    6.7822    1.3812    0.5502 H   0  0  0  0  0  0
  1 16  1  0  0  0
  2 17  1  0  0  0
  2 29  1  0  0  0
  3 17  2  0  0  0
  4  5  1  0  0  0
  4  6  1  0  0  0
  4  7  1  0  0  0
  5  8  2  0  0  0
  5 12  1  0  0  0
  6  9  2  0  0  0
  6 13  1  0  0  0
  7 10  2  0  0  0
  7 11  1  0  0  0
  8  9  1  0  0  0
  8 18  1  0  0  0
  9 19  1  0  0  0
 10 14  1  0  0  0
 10 17  1  0  0  0
 11 15  2  0  0  0
 11 20  1  0  0  0
 12 21  1  0  0  0
 12 22  1  0  0  0
 12 23  1  0  0  0
 13 24  1  0  0  0
 13 25  1  0  0  0
 13 26  1  0  0  0
 14 16  2  0  0  0
 14 27  1  0  0  0
 15 16  1  0  0  0
 15 28  1  0  0  0
M  END
> <PUBCHEM_CID>
767151

> <Activity>
Active

> <Inhibition>
83

$$$$
Row9_Row9
                    3D
 Structure written by MMmdl.
 36 38  0  0  1  0            999 V2000
   -0.7735   -0.2340    0.1401 S   0  0  0  0  0  0
    4.1375    5.3050   -0.0694 F   0  0  0  0  0  0
    2.7698    5.7225   -1.7731 F   0  0  0  0  0  0
    2.0182    5.7434    0.3162 F   0  0  0  0  0  0
   -0.0080   -0.5283    1.5215 O   0  0  0  0  0  0
   -0.2816   -1.3099   -0.9461 O   0  0  0  0  0  0
   -0.3335    1.3475   -0.3790 N   0  0  0  0  0  0
   -2.5232   -0.4348    0.3800 C   0  0  0  0  0  0
   -4.4949   -0.4566    1.8487 C   0  0  0  0  0  0
   -5.2703   -1.0218    0.7957 C   0  0  0  0  0  0
   -3.1284   -0.1614    1.6268 C   0  0  0  0  0  0
   -3.3110   -0.9570   -0.6669 C   0  0  0  0  0  0
    0.9426    1.7594   -0.6604 C   0  0  0  0  0  0
   -4.6714   -1.2491   -0.4618 C   0  0  0  0  0  0
   -5.1027   -0.2197    3.1033 C   0  0  0  0  0  0
   -6.6249   -1.3577    1.0238 C   0  0  0  0  0  0
    1.2427    3.1337   -0.5072 C   0  0  0  0  0  0
    2.5470    3.6488   -0.7301 C   0  0  0  0  0  0
    1.9773    0.8983   -1.1002 C   0  0  0  0  0  0
   -6.4532   -0.5562    3.3175 C   0  0  0  0  0  0
   -7.2115   -1.1300    2.2817 C   0  0  0  0  0  0
    3.5511    2.7515   -1.1660 C   0  0  0  0  0  0
    3.2695    1.3887   -1.3508 C   0  0  0  0  0  0
    2.8655    5.0983   -0.5549 C   0  0  0  0  0  0
   -2.5635    0.2333    2.3844 H   0  0  0  0  0  0
   -1.0314    2.0233   -0.3895 H   0  0  0  0  0  0
   -2.8967   -1.1473   -1.5832 H   0  0  0  0  0  0
   -5.2202   -1.6401   -1.2339 H   0  0  0  0  0  0
   -4.5662    0.1931    3.8711 H   0  0  0  0  0  0
    0.4944    3.7713   -0.2248 H   0  0  0  0  0  0
   -7.1918   -1.7752    0.2796 H   0  0  0  0  0  0
    1.8111   -0.0940   -1.2605 H   0  0  0  0  0  0
   -6.8847   -0.3890    4.2302 H   0  0  0  0  0  0
   -8.1899   -1.3844    2.4441 H   0  0  0  0  0  0
    4.5014    3.0821   -1.3508 H   0  0  0  0  0  0
    4.0051    0.7520   -1.6693 H   0  0  0  0  0  0
  1  5  2  0  0  0
  1  6  2  0  0  0
  1  7  1  0  0  0
  1  8  1  0  0  0
  2 24  1  0  0  0
  3 24  1  0  0  0
  4 24  1  0  0  0
  7 13  1  0  0  0
  7 26  1  0  0  0
  8 11  1  0  0  0
  8 12  2  0  0  0
  9 10  1  0  0  0
  9 11  2  0  0  0
  9 15  1  0  0  0
 10 14  2  0  0  0
 10 16  1  0  0  0
 11 25  1  0  0  0
 12 14  1  0  0  0
 12 27  1  0  0  0
 13 17  2  0  0  0
 13 19  1  0  0  0
 14 28  1  0  0  0
 15 20  2  0  0  0
 15 29  1  0  0  0
 16 21  2  0  0  0
 16 31  1  0  0  0
 17 18  1  0  0  0
 17 30  1  0  0  0
 18 22  2  0  0  0
 18 24  1  0  0  0
 19 23  2  0  0  0
 19 32  1  0  0  0
 20 21  1  0  0  0
 20 33  1  0  0  0
 21 34  1  0  0  0
 22 23  1  0  0  0
 22 35  1  0  0  0
 23 36  1  0  0  0
M  END
> <PUBCHEM_CID>
1370924

> <Activity>
Active

> <Inhibition>
52

$$$$
Row10_Row10
                    3D
 Structure written by MMmdl.
 32 34  0  0  1  0            999 V2000
    0.2766    2.6375    0.1198 Cl  0  0  0  0  0  0
   -4.7744   -0.2946    2.5383 O   0  0  0  0  0  0
   -6.3560   -1.7811    2.0289 O   0  0  0  0  0  0
   -4.2545    0.1279   -0.1163 N   0  0  0  0  0  0
   -4.4969   -2.3389   -0.2953 C   0  0  1  0  0  0
   -2.9652   -2.4497   -0.0394 C   0  0  2  0  0  0
   -5.1126   -0.9838    0.1708 C   0  0  1  0  0  0
   -4.6652   -2.6627   -1.8028 C   0  0  0  0  0  0
   -2.2150   -1.1524   -0.0170 C   0  0  0  0  0  0
   -2.5655   -3.3065   -1.1292 C   0  0  0  0  0  0
   -2.8855    0.1010   -0.0668 C   0  0  0  0  0  0
   -3.4880   -3.4291   -2.0791 C   0  0  0  0  0  0
   -5.4456   -1.0264    1.6164 C   0  0  0  0  0  0
   -0.8084   -1.1668    0.1033 C   0  0  0  0  0  0
   -2.1507    1.3253   -0.0228 C   0  0  0  0  0  0
   -0.0768    0.0260    0.1446 C   0  0  0  0  0  0
   -0.7312    1.2685    0.0739 C   0  0  0  0  0  0
   -2.8859    2.6251   -0.0519 C   0  0  0  0  0  0
   -4.9938   -3.1601    0.2409 H   0  0  0  0  0  0
   -2.7960   -2.9643    0.9112 H   0  0  0  0  0  0
   -6.0470   -0.8178   -0.3725 H   0  0  0  0  0  0
   -4.6741   -1.7648   -2.4272 H   0  0  0  0  0  0
   -5.5722   -3.2476   -1.9892 H   0  0  0  0  0  0
   -1.6918   -3.7749   -1.1644 H   0  0  0  0  0  0
   -4.6819    0.9804   -0.2927 H   0  0  0  0  0  0
   -3.3762   -3.9951   -2.8878 H   0  0  0  0  0  0
   -0.3007   -2.0519    0.1682 H   0  0  0  0  0  0
    0.9426   -0.0231    0.2247 H   0  0  0  0  0  0
   -3.6034    2.6593    0.7695 H   0  0  0  0  0  0
   -2.2466    3.5002    0.0506 H   0  0  0  0  0  0
   -3.4236    2.7195   -0.9958 H   0  0  0  0  0  0
   -5.0110   -0.3695    3.4872 H   0  0  0  0  0  0
  1 17  1  0  0  0
  2 13  1  0  0  0
  2 32  1  0  0  0
  3 13  2  0  0  0
  4  7  1  0  0  0
  4 11  1  0  0  0
  4 25  1  0  0  0
  5  6  1  0  0  0
  5  7  1  0  0  0
  5  8  1  0  0  0
  5 19  1  0  0  0
  6  9  1  0  0  0
  6 10  1  0  0  0
  6 20  1  0  0  0
  7 13  1  0  0  0
  7 21  1  0  0  0
  8 12  1  0  0  0
  8 22  1  0  0  0
  8 23  1  0  0  0
  9 11  2  0  0  0
  9 14  1  0  0  0
 10 12  2  0  0  0
 10 24  1  0  0  0
 11 15  1  0  0  0
 12 26  1  0  0  0
 14 16  2  0  0  0
 14 27  1  0  0  0
 15 17  2  0  0  0
 15 18  1  0  0  0
 16 17  1  0  0  0
 16 28  1  0  0  0
 18 29  1  0  0  0
 18 30  1  0  0  0
 18 31  1  0  0  0
M  END
> <PUBCHEM_CID>
3757934

> <Activity>
Active

> <Inhibition>
75

$$$$
Row11_Row11
                    3D
 Structure written by MMmdl.
 55 58  0  0  1  0            999 V2000
    7.5211   -0.7333    2.5317 O   0  0  0  0  0  0
    8.0375    0.0756   -1.3247 O   0  0  0  0  0  0
    3.8918   -0.1257    2.7943 O   0  0  0  0  0  0
   -0.0640   -0.1211    0.0548 O   0  0  0  0  0  0
    9.6766   -1.0440    2.8347 N   0  0  0  0  0  0
   11.2121   -1.4622    1.0332 C   0  0  0  0  0  0
   10.1250   -1.3361    0.1121 C   0  0  0  0  0  0
   10.9469   -1.2551    2.4135 C   0  0  0  0  0  0
    8.8158   -0.9853    0.5794 C   0  0  0  0  0  0
   10.3599   -1.5844   -1.2729 C   0  0  0  0  0  0
   12.5498   -1.7767    0.6649 C   0  0  0  0  0  0
    8.6292   -0.9296    1.9846 C   0  0  0  0  0  0
   13.6050   -1.7968    1.6061 C   0  0  0  0  0  0
   11.9898   -1.2673    3.3617 C   0  0  0  0  0  0
   13.3129   -1.5140    2.9585 C   0  0  0  0  0  0
    7.7583   -0.6218   -0.3207 C   0  0  0  0  0  0
    9.8821   -2.7724   -1.8737 C   0  0  0  0  0  0
   11.0997   -0.6689   -2.0582 C   0  0  0  0  0  0
   14.9983   -2.0778    1.1724 C   0  0  0  0  0  0
    6.4162   -0.9431   -0.2191 C   0  0  0  0  0  0
   10.1672   -3.0532   -3.2237 C   0  0  0  0  0  0
   11.3901   -0.9533   -3.4054 C   0  0  0  0  0  0
   10.9337   -2.1511   -3.9844 C   0  0  0  0  0  0
    5.5149   -0.1863    0.4351 C   0  0  0  0  0  0
    4.1295   -0.3510    0.3775 C   0  0  0  0  0  0
    3.3249   -0.2375    1.5457 C   0  0  0  0  0  0
    3.4814   -0.5218   -0.8734 C   0  0  0  0  0  0
    1.9157   -0.1850    1.4306 C   0  0  0  0  0  0
    1.2897   -0.2948    0.1741 C   0  0  0  0  0  0
    2.0783   -0.4928   -0.9733 C   0  0  0  0  0  0
    3.8011   -1.3309    3.5840 C   0  0  0  0  0  0
   -0.8366   -1.3273    0.1424 C   0  0  0  0  0  0
   12.7796   -1.9866   -0.3070 H   0  0  0  0  0  0
    9.5096   -0.9563    3.7881 H   0  0  0  0  0  0
   11.7898   -1.0910    4.3488 H   0  0  0  0  0  0
   14.0576   -1.4942    3.6608 H   0  0  0  0  0  0
    9.3319   -3.4441   -1.3321 H   0  0  0  0  0  0
   11.4365    0.2059   -1.6515 H   0  0  0  0  0  0
   15.5416   -2.6438    1.9329 H   0  0  0  0  0  0
   15.0259   -2.6604    0.2476 H   0  0  0  0  0  0
   15.5161   -1.1327    0.9972 H   0  0  0  0  0  0
    6.1113   -1.7385   -0.7276 H   0  0  0  0  0  0
    9.8168   -3.9131   -3.6546 H   0  0  0  0  0  0
   11.9287   -0.2884   -3.9668 H   0  0  0  0  0  0
   11.1515   -2.3612   -4.9616 H   0  0  0  0  0  0
    5.8426    0.5804    0.9761 H   0  0  0  0  0  0
    4.0251   -0.6333   -1.7347 H   0  0  0  0  0  0
    1.3396   -0.0431    2.2658 H   0  0  0  0  0  0
    1.6317   -0.5866   -1.8884 H   0  0  0  0  0  0
    4.2374   -1.1307    4.5630 H   0  0  0  0  0  0
    2.7635   -1.6402    3.7392 H   0  0  0  0  0  0
    4.3568   -2.1551    3.1297 H   0  0  0  0  0  0
   -1.8868   -1.0474    0.0650 H   0  0  0  0  0  0
   -0.6072   -2.0122   -0.6768 H   0  0  0  0  0  0
   -0.6873   -1.8300    1.1001 H   0  0  0  0  0  0
  1 12  2  0  0  0
  2 16  2  0  0  0
  3 26  1  0  0  0
  3 31  1  0  0  0
  4 29  1  0  0  0
  4 32  1  0  0  0
  5  8  1  0  0  0
  5 12  1  0  0  0
  5 34  1  0  0  0
  6  7  1  0  0  0
  6  8  1  0  0  0
  6 11  2  0  0  0
  7  9  2  0  0  0
  7 10  1  0  0  0
  8 14  2  0  0  0
  9 12  1  0  0  0
  9 16  1  0  0  0
 10 17  2  0  0  0
 10 18  1  0  0  0
 11 13  1  0  0  0
 11 33  1  0  0  0
 13 15  2  0  0  0
 13 19  1  0  0  0
 14 15  1  0  0  0
 14 35  1  0  0  0
 15 36  1  0  0  0
 16 20  1  0  0  0
 17 21  1  0  0  0
 17 37  1  0  0  0
 18 22  2  0  0  0
 18 38  1  0  0  0
 19 39  1  0  0  0
 19 40  1  0  0  0
 19 41  1  0  0  0
 20 24  2  0  0  0
 20 42  1  0  0  0
 21 23  2  0  0  0
 21 43  1  0  0  0
 22 23  1  0  0  0
 22 44  1  0  0  0
 23 45  1  0  0  0
 24 25  1  0  0  0
 24 46  1  0  0  0
 25 26  2  0  0  0
 25 27  1  0  0  0
 26 28  1  0  0  0
 27 30  2  0  0  0
 27 47  1  0  0  0
 28 29  2  0  0  0
 28 48  1  0  0  0
 29 30  1  0  0  0
 30 49  1  0  0  0
 31 50  1  0  0  0
 31 51  1  0  0  0
 31 52  1  0  0  0
 32 53  1  0  0  0
 32 54  1  0  0  0
 32 55  1  0  0  0
M  END
> <PUBCHEM_CID>
5344003

> <Activity>
Active

> <Inhibition>
54

$$$$
Row12_Row12
                    3D
 Structure written by MMmdl.
 47 50  0  0  1  0            999 V2000
   -0.3446    0.5919    0.0000 S   0  0  0  0  0  0
    0.7436    4.7269    0.0000 S   0  0  0  0  0  0
    2.1543    4.5148    0.0000 O   0  0  0  0  0  0
    2.4399    7.5612    0.0000 O   0  5  0  0  0  0
    1.9427    8.1563    0.0000 O   0  0  0  0  0  0
    0.8072    0.6267    0.0000 N   0  0  0  0  0  0
    0.8546    4.0608    0.0000 N   0  0  0  0  0  0
    1.4141    5.1518    0.0000 N   0  0  0  0  0  0
    2.1797    7.7063    0.0000 N   0  3  0  0  0  0
    0.4912    1.8445    0.0000 C   0  0  0  0  0  0
    0.3745    1.0965    0.0000 C   0  0  0  0  0  0
   -0.0406   -0.2278    0.0000 C   0  0  0  0  0  0
    0.6038   -0.0729    0.0000 C   0  0  0  0  0  0
    0.7424    3.3491    0.0000 C   0  0  0  0  0  0
    2.7585    6.9576    0.0000 C   0  0  0  0  0  0
    0.1517    2.2464    0.0000 C   0  0  0  0  0  0
    0.9570    2.2086    0.0000 C   0  0  0  0  0  0
    2.2127    5.7400    0.0000 C   0  0  0  0  0  0
    2.3426    7.0574    0.0000 C   0  0  0  0  0  0
    0.2827    2.9850    0.0000 C   0  0  0  0  0  0
    1.0806    2.9505    0.0000 C   0  0  0  0  0  0
    2.0862    6.4470    0.0000 C   0  0  0  0  0  0
    2.8997    6.2537    0.0000 C   0  0  0  0  0  0
    2.6309    5.6603    0.0000 C   0  0  0  0  0  0
   -0.3264   -0.9216    0.0000 C   0  0  0  0  0  0
    0.9886   -0.6367    0.0000 C   0  0  0  0  0  0
    1.9269    5.1202    0.0000 C   0  0  0  0  0  0
    3.0575    7.5652    0.0000 C   0  0  0  0  0  0
    0.0617   -1.4822    0.0000 C   0  0  0  0  0  0
    0.7167   -1.3414    0.0000 C   0  0  0  0  0  0
    1.0686    4.5890    0.0000 C   0  0  0  0  0  0
    0.0596    4.2813    0.0000 H   0  0  0  0  0  0
    1.0337    5.8839    0.0000 H   0  0  0  0  0  0
   -0.6450    2.0320    0.0000 H   0  0  0  0  0  0
    1.6663    1.7872    0.0000 H   0  0  0  0  0  0
   -0.4256    3.4080    0.0000 H   0  0  0  0  0  0
    1.8759    3.1700    0.0000 H   0  0  0  0  0  0
    1.2663    6.5379    0.0000 H   0  0  0  0  0  0
    3.7194    6.1602    0.0000 H   0  0  0  0  0  0
    3.0108    4.9280    0.0000 H   0  0  0  0  0  0
   -1.1467   -1.0100    0.0000 H   0  0  0  0  0  0
    1.8081   -0.5417    0.0000 H   0  0  0  0  0  0
    3.7977    7.2010    0.0000 H   0  0  0  0  0  0
    3.4217    8.3055    0.0000 H   0  0  0  0  0  0
    2.4660    8.1403    0.0000 H   0  0  0  0  0  0
   -0.2417   -2.2494    0.0000 H   0  0  0  0  0  0
    1.2527   -1.9686    0.0000 H   0  0  0  0  0  0
  1 11  1  0  0  0
  1 12  1  0  0  0
  2 31  2  0  0  0
  3 27  2  0  0  0
  4  9  1  0  0  0
  5  9  2  0  0  0
  6 11  2  0  0  0
  6 13  1  0  0  0
  7 14  1  0  0  0
  7 31  1  0  0  0
  7 32  1  0  0  0
  8 27  1  0  0  0
  8 31  1  0  0  0
  8 33  1  0  0  0
  9 19  1  0  0  0
 10 11  1  0  0  0
 10 16  2  0  0  0
 10 17  1  0  0  0
 12 13  1  0  0  0
 12 25  2  0  0  0
 13 26  2  0  0  0
 14 20  2  0  0  0
 14 21  1  0  0  0
 15 19  2  0  0  0
 15 23  1  0  0  0
 15 28  1  0  0  0
 16 20  1  0  0  0
 16 34  1  0  0  0
 17 21  2  0  0  0
 17 35  1  0  0  0
 18 22  2  0  0  0
 18 24  1  0  0  0
 18 27  1  0  0  0
 19 22  1  0  0  0
 20 36  1  0  0  0
 21 37  1  0  0  0
 22 38  1  0  0  0
 23 24  2  0  0  0
 23 39  1  0  0  0
 24 40  1  0  0  0
 25 29  1  0  0  0
 25 41  1  0  0  0
 26 30  1  0  0  0
 26 42  1  0  0  0
 28 43  1  0  0  0
 28 44  1  0  0  0
 28 45  1  0  0  0
 29 30  2  0  0  0
 29 46  1  0  0  0
 30 47  1  0  0  0
M  CHG  2   4  -1   9   1
M  END
> <PUBCHEM_CID>
2284413

> <Activity>
Active

> <Inhibition>
74

$$$$
Row13_Row13
                    3D
 Structure written by MMmdl.
 28 30  0  0  1  0            999 V2000
    1.4240    0.2477   -1.9836 Cl  0  0  0  0  0  0
   -2.4706    3.6576   -0.2502 Cl  0  0  0  0  0  0
    1.4068    2.1099   -4.8313 S   0  0  0  0  0  0
   -0.2215    4.0424   -4.8375 O   0  0  0  0  0  0
   -0.7247    1.3315   -0.0004 O   0  0  0  0  0  0
   -0.9386   -0.2860    1.6117 O   0  0  0  0  0  0
    1.0417    3.9233   -6.7864 O   0  0  0  0  0  0
   -1.1665   -0.8209   -0.6158 O   0  0  0  0  0  0
    0.4119    2.2817   -3.3960 C   0  0  0  0  0  0
   -0.3927    3.4066   -3.6358 C   0  0  0  0  0  0
    0.3528    1.5434   -2.2006 C   0  0  0  0  0  0
   -0.5758    1.9587   -1.2075 C   0  0  0  0  0  0
   -1.2988    3.8169   -2.6465 C   0  0  0  0  0  0
   -1.3801    3.1068   -1.4296 C   0  0  0  0  0  0
    0.7217    3.5011   -5.6549 C   0  0  0  0  0  0
   -1.0542   -1.4596    2.3051 C   0  0  0  0  0  0
   -0.9313    0.0171    0.2847 C   0  0  0  0  0  0
   -1.0641   -1.3314    3.7095 C   0  0  0  0  0  0
   -1.1344   -2.7522    1.7338 C   0  0  0  0  0  0
   -1.1362   -2.4679    4.5342 C   0  0  0  0  0  0
   -1.2262   -3.8896    2.5581 C   0  0  0  0  0  0
   -1.2234   -3.7476    3.9575 C   0  0  0  0  0  0
   -1.8904    4.6329   -2.8130 H   0  0  0  0  0  0
   -1.0136   -0.4029    4.1373 H   0  0  0  0  0  0
   -1.1199   -2.8862    0.7230 H   0  0  0  0  0  0
   -1.1208   -2.3612    5.5514 H   0  0  0  0  0  0
   -1.2885   -4.8206    2.1401 H   0  0  0  0  0  0
   -1.2829   -4.5738    4.5555 H   0  0  0  0  0  0
  1 11  1  0  0  0
  2 14  1  0  0  0
  3  9  1  0  0  0
  3 15  1  0  0  0
  4 10  1  0  0  0
  4 15  1  0  0  0
  5 12  1  0  0  0
  5 17  1  0  0  0
  6 16  1  0  0  0
  6 17  1  0  0  0
  7 15  2  0  0  0
  8 17  2  0  0  0
  9 10  1  0  0  0
  9 11  2  0  0  0
 10 13  2  0  0  0
 11 12  1  0  0  0
 12 14  2  0  0  0
 13 14  1  0  0  0
 13 23  1  0  0  0
 16 18  2  0  0  0
 16 19  1  0  0  0
 18 20  1  0  0  0
 18 24  1  0  0  0
 19 21  2  0  0  0
 19 25  1  0  0  0
 20 22  2  0  0  0
 20 26  1  0  0  0
 21 22  1  0  0  0
 21 27  1  0  0  0
 22 28  1  0  0  0
M  END
> <PUBCHEM_CID>
5339400

> <Activity>
Active

> <Inhibition>
84

$$$$
Row14_Row14
                    3D
 Structure written by MMmdl.
 51 54  0  0  1  0            999 V2000
    0.4747   -1.3893    0.0000 Cl  0  0  0  0  0  0
   -4.5066   -1.1948    0.0000 S   0  0  0  0  0  0
   -8.5086   -3.5270    0.0000 O   0  0  0  0  0  0
   -5.5740   -2.0590    0.0000 O   0  0  0  0  0  0
   -7.9070   -2.8630    0.0000 O   0  5  0  0  0  0
   -8.3117   -3.7395    0.0000 O   0  0  0  0  0  0
   -1.9225   -0.0935    0.0000 N   0  0  0  0  0  0
   -2.2504   -0.6340    0.0000 N   0  0  0  0  0  0
   -2.3780    0.4019    0.0000 N   0  0  0  0  0  0
   -4.8525   -0.8983    0.0000 N   0  0  0  0  0  0
   -5.5469   -1.7279    0.0000 N   0  0  0  0  0  0
   -8.0851   -3.4169    0.0000 N   0  3  0  0  0  0
   -2.9519   -0.4859    0.0000 C   0  0  0  0  0  0
   -3.0318    0.1756    0.0000 C   0  0  0  0  0  0
   -1.1938   -0.0460    0.0000 C   0  0  0  0  0  0
   -4.2385   -0.5642    0.0000 C   0  0  0  0  0  0
   -3.5460   -0.8693    0.0000 C   0  0  0  0  0  0
   -3.7081    0.4884    0.0000 C   0  0  0  0  0  0
   -4.3131    0.1084    0.0000 C   0  0  0  0  0  0
   -0.7486   -0.6581    0.0000 C   0  0  0  0  0  0
   -0.8632    0.6177    0.0000 C   0  0  0  0  0  0
    0.3203    0.0524    0.0000 C   0  0  0  0  0  0
   -0.0037   -0.6165    0.0000 C   0  0  0  0  0  0
   -0.1205    0.6676    0.0000 C   0  0  0  0  0  0
   -6.5429   -2.4316    0.0000 C   0  0  0  0  0  0
   -4.9801   -1.2922    0.0000 C   0  0  0  0  0  0
   -7.0900   -2.8352    0.0000 C   0  0  0  0  0  0
   -7.5428   -3.2445    0.0000 C   0  0  0  0  0  0
    1.1040    0.1143    0.0000 C   0  0  0  0  0  0
   -7.8820   -3.1562    0.0000 C   0  0  0  0  0  0
   -5.8729   -2.0681    0.0000 C   0  0  0  0  0  0
   -6.8565   -2.5604    0.0000 C   0  0  0  0  0  0
   -7.5161   -2.9173    0.0000 C   0  0  0  0  0  0
   -9.1427   -3.0893    0.0000 C   0  0  0  0  0  0
   -5.3270   -0.1420    0.0000 H   0  0  0  0  0  0
   -5.9739   -0.9212    0.0000 H   0  0  0  0  0  0
   -3.2356   -1.7195    0.0000 H   0  0  0  0  0  0
   -3.7499    1.3597    0.0000 H   0  0  0  0  0  0
   -4.7644    0.8694    0.0000 H   0  0  0  0  0  0
   -0.8122   -1.5189    0.0000 H   0  0  0  0  0  0
   -1.1530    1.4335    0.0000 H   0  0  0  0  0  0
    0.0470    1.5215    0.0000 H   0  0  0  0  0  0
   -7.3206   -1.8958    0.0000 H   0  0  0  0  0  0
    1.5473   -0.6287    0.0000 H   0  0  0  0  0  0
    1.9772    0.2029    0.0000 H   0  0  0  0  0  0
    1.3767    0.9296    0.0000 H   0  0  0  0  0  0
   -6.6770   -1.6226    0.0000 H   0  0  0  0  0  0
   -8.4050   -2.4763    0.0000 H   0  0  0  0  0  0
   -9.5333   -2.2153    0.0000 H   0  0  0  0  0  0
  -10.0302   -3.0708    0.0000 H   0  0  0  0  0  0
   -9.6798   -3.8409    0.0000 H   0  0  0  0  0  0
  1 23  1  0  0  0
  2 26  2  0  0  0
  3 30  1  0  0  0
  3 34  1  0  0  0
  4 31  2  0  0  0
  5 12  1  0  0  0
  6 12  2  0  0  0
  7  8  1  0  0  0
  7  9  1  0  0  0
  7 15  1  0  0  0
  8 13  2  0  0  0
  9 14  2  0  0  0
 10 16  1  0  0  0
 10 26  1  0  0  0
 10 35  1  0  0  0
 11 26  1  0  0  0
 11 31  1  0  0  0
 11 36  1  0  0  0
 12 28  1  0  0  0
 13 14  1  0  0  0
 13 17  1  0  0  0
 14 18  1  0  0  0
 15 20  2  0  0  0
 15 21  1  0  0  0
 16 17  2  0  0  0
 16 19  1  0  0  0
 17 37  1  0  0  0
 18 19  2  0  0  0
 18 38  1  0  0  0
 19 39  1  0  0  0
 20 23  1  0  0  0
 20 40  1  0  0  0
 21 24  2  0  0  0
 21 41  1  0  0  0
 22 23  2  0  0  0
 22 24  1  0  0  0
 22 29  1  0  0  0
 24 42  1  0  0  0
 25 27  2  0  0  0
 25 31  1  0  0  0
 25 32  1  0  0  0
 27 28  1  0  0  0
 27 43  1  0  0  0
 28 30  2  0  0  0
 29 44  1  0  0  0
 29 45  1  0  0  0
 29 46  1  0  0  0
 30 33  1  0  0  0
 32 33  2  0  0  0
 32 47  1  0  0  0
 33 48  1  0  0  0
 34 49  1  0  0  0
 34 50  1  0  0  0
 34 51  1  0  0  0
M  CHG  2   5  -1  12   1
M  END
> <PUBCHEM_CID>
2282209

> <Activity>
Active

> <Inhibition>
78

$$$$
Row15_Row15
                    3D
 Structure written by MMmdl.
 40 42  0  0  1  0            999 V2000
    1.5603   -0.3584   -0.0436 S   0  0  0  0  0  0
   -0.7342    0.6020    1.6802 O   0  0  0  0  0  0
    4.4454   -2.2958    3.2491 O   0  0  0  0  0  0
    0.9286   -0.5976    2.6818 N   0  0  0  0  0  0
    2.3919   -3.0089    3.6760 N   0  0  0  0  0  0
   -2.2003   -0.0421    4.3039 C   0  0  1  0  0  0
   -1.1371   -0.4297    6.2023 C   0  0  2  0  0  0
   -2.4221    0.3046    5.7893 C   0  0  0  0  0  0
   -0.8022    0.5950    4.0209 C   0  0  1  0  0  0
   -0.0492    0.2917    5.3586 C   0  0  0  0  0  0
   -2.1462   -1.5972    4.3451 C   0  0  0  0  0  0
   -1.3788   -1.8675    5.6638 C   0  0  0  0  0  0
   -0.1864    0.1835    2.7280 C   0  0  0  0  0  0
    1.6975   -0.9302    1.6075 C   0  0  0  0  0  0
    2.8417   -1.7520    1.6569 C   0  0  0  0  0  0
    3.5419   -1.8969    0.4214 C   0  0  0  0  0  0
    2.9802   -1.1792   -0.6565 C   0  0  0  0  0  0
    3.2542   -2.3578    2.8722 C   0  0  0  0  0  0
    4.7512   -2.7501    0.2783 C   0  0  0  0  0  0
    3.4046   -1.1276   -2.0694 C   0  0  0  0  0  0
   -2.9906    0.3430    3.6527 H   0  0  0  0  0  0
   -0.9436   -0.3989    7.2783 H   0  0  0  0  0  0
   -3.3328   -0.1284    6.2210 H   0  0  0  0  0  0
   -2.4007    1.3804    6.0023 H   0  0  0  0  0  0
   -0.9288    1.6821    3.9571 H   0  0  0  0  0  0
    0.2554    1.2197    5.8525 H   0  0  0  0  0  0
    0.8372   -0.3361    5.2574 H   0  0  0  0  0  0
   -3.1560   -2.0170    4.3884 H   0  0  0  0  0  0
   -1.6275   -2.0170    3.4810 H   0  0  0  0  0  0
   -0.4384   -2.3978    5.4871 H   0  0  0  0  0  0
   -1.9872   -2.4498    6.3630 H   0  0  0  0  0  0
    1.2358   -0.9546    3.5236 H   0  0  0  0  0  0
    4.5166   -3.7683    0.5945 H   0  0  0  0  0  0
    5.1192   -2.7974   -0.7455 H   0  0  0  0  0  0
    5.5552   -2.3567    0.9024 H   0  0  0  0  0  0
    3.1913   -2.0870   -2.5433 H   0  0  0  0  0  0
    4.4730   -0.9175   -2.1383 H   0  0  0  0  0  0
    2.8679   -0.3424   -2.6070 H   0  0  0  0  0  0
    1.4532   -3.0778    3.4379 H   0  0  0  0  0  0
    2.7081   -3.4103    4.5023 H   0  0  0  0  0  0
  1 14  1  0  0  0
  1 17  1  0  0  0
  2 13  2  0  0  0
  3 18  2  0  0  0
  4 13  1  0  0  0
  4 14  1  0  0  0
  4 32  1  0  0  0
  5 18  1  0  0  0
  5 39  1  0  0  0
  5 40  1  0  0  0
  6  8  1  0  0  0
  6  9  1  0  0  0
  6 11  1  0  0  0
  6 21  1  0  0  0
  7  8  1  0  0  0
  7 10  1  0  0  0
  7 12  1  0  0  0
  7 22  1  0  0  0
  8 23  1  0  0  0
  8 24  1  0  0  0
  9 10  1  0  0  0
  9 13  1  0  0  0
  9 25  1  0  0  0
 10 26  1  0  0  0
 10 27  1  0  0  0
 11 12  1  0  0  0
 11 28  1  0  0  0
 11 29  1  0  0  0
 12 30  1  0  0  0
 12 31  1  0  0  0
 14 15  2  0  0  0
 15 16  1  0  0  0
 15 18  1  0  0  0
 16 17  2  0  0  0
 16 19  1  0  0  0
 17 20  1  0  0  0
 19 33  1  0  0  0
 19 34  1  0  0  0
 19 35  1  0  0  0
 20 36  1  0  0  0
 20 37  1  0  0  0
 20 38  1  0  0  0
M  END
> <PUBCHEM_CID>
3304599

> <Activity>
Active

> <Inhibition>
65

$$$$
Row16_Row16
                    3D
 Structure written by MMmdl.
 39 41  0  0  1  0            999 V2000
   -3.0632    2.0425   -4.5272 S   0  0  0  0  0  0
   -0.4855    0.4828   -4.2419 S   0  0  0  0  0  0
   -3.3374    3.1186   -1.0020 O   0  0  0  0  0  0
   -7.3316    2.2383   -7.2384 O   0  0  0  0  0  0
   -8.1480    4.8731   -7.6965 O   0  0  0  0  0  0
   -1.9196    1.8535   -2.3267 N   0  0  0  0  0  0
   -1.0811    1.5222   -1.2907 C   0  0  0  0  0  0
   -0.2219   -0.1618    0.2966 C   0  0  0  0  0  0
    0.4977    0.8565    0.9889 C   0  0  0  0  0  0
   -0.9987    0.1899   -0.8334 C   0  0  0  0  0  0
   -0.3280    2.5117   -0.6266 C   0  0  0  0  0  0
   -3.0372    2.6602   -2.1319 C   0  0  0  0  0  0
    0.4543    2.1831    0.4929 C   0  0  0  0  0  0
   -3.8309    2.9245   -3.2386 C   0  0  0  0  0  0
   -1.7485    1.4198   -3.5852 C   0  0  0  0  0  0
   -0.1999   -1.5826    0.7411 C   0  0  0  0  0  0
   -4.9157    3.7201   -3.2926 C   0  0  0  0  0  0
    1.2737    0.5613    2.2255 C   0  0  0  0  0  0
   -5.7091    3.9689   -4.4065 C   0  0  0  0  0  0
   -6.1565    2.9384   -5.2701 C   0  0  0  0  0  0
   -6.1224    5.2968   -4.6698 C   0  0  0  0  0  0
   -6.9549    3.2320   -6.3937 C   0  0  0  0  0  0
   -6.9464    5.5887   -5.7717 C   0  0  0  0  0  0
   -7.3603    4.5603   -6.6373 C   0  0  0  0  0  0
   -1.5356   -0.5297   -1.3250 H   0  0  0  0  0  0
   -0.3557    3.4802   -0.9545 H   0  0  0  0  0  0
    0.9851    2.9301    0.9491 H   0  0  0  0  0  0
    0.8237   -1.9603    0.7417 H   0  0  0  0  0  0
   -0.7884   -2.2333    0.0919 H   0  0  0  0  0  0
   -0.6133   -1.6614    1.7478 H   0  0  0  0  0  0
   -5.1654    4.2036   -2.4600 H   0  0  0  0  0  0
    2.0493   -0.1780    2.0144 H   0  0  0  0  0  0
    1.7575    1.4490    2.6417 H   0  0  0  0  0  0
    0.6027    0.1619    2.9896 H   0  0  0  0  0  0
   -5.9161    1.9617   -5.0808 H   0  0  0  0  0  0
   -5.8224    6.0674   -4.0629 H   0  0  0  0  0  0
   -7.2409    6.5533   -5.9394 H   0  0  0  0  0  0
   -6.7677    1.4699   -7.0104 H   0  0  0  0  0  0
   -8.6495    4.0561   -7.9011 H   0  0  0  0  0  0
  1 14  1  0  0  0
  1 15  1  0  0  0
  2 15  2  0  0  0
  3 12  2  0  0  0
  4 22  1  0  0  0
  4 38  1  0  0  0
  5 24  1  0  0  0
  5 39  1  0  0  0
  6  7  1  0  0  0
  6 12  1  0  0  0
  6 15  1  0  0  0
  7 10  2  0  0  0
  7 11  1  0  0  0
  8  9  2  0  0  0
  8 10  1  0  0  0
  8 16  1  0  0  0
  9 13  1  0  0  0
  9 18  1  0  0  0
 10 25  1  0  0  0
 11 13  2  0  0  0
 11 26  1  0  0  0
 12 14  1  0  0  0
 13 27  1  0  0  0
 14 17  2  0  0  0
 16 28  1  0  0  0
 16 29  1  0  0  0
 16 30  1  0  0  0
 17 19  1  0  0  0
 17 31  1  0  0  0
 18 32  1  0  0  0
 18 33  1  0  0  0
 18 34  1  0  0  0
 19 20  2  0  0  0
 19 21  1  0  0  0
 20 22  1  0  0  0
 20 35  1  0  0  0
 21 23  2  0  0  0
 21 36  1  0  0  0
 22 24  2  0  0  0
 23 24  1  0  0  0
 23 37  1  0  0  0
M  END
> <PUBCHEM_CID>
2263150

> <Activity>
Active

> <Inhibition>
80

$$$$
Row17_Row17
                    3D
 Structure written by MMmdl.
 34 36  0  0  1  0            999 V2000
   -5.4361   12.2605    0.2165 I   0  0  0  0  0  0
   -0.7240    6.8808   -0.2178 O   0  0  0  0  0  0
   -2.2253    3.9382    2.9584 O   0  0  0  0  0  0
    0.9432    0.8628    4.0747 O   0  0  0  0  0  0
    0.9737   -1.0792    2.0545 O   0  0  0  0  0  0
   -2.3886    6.9101    1.3938 N   0  0  0  0  0  0
   -2.7344    6.0746    2.3255 N   0  0  0  0  0  0
   -1.1128    5.0815    1.2196 C   0  0  0  0  0  0
   -1.3497    6.3460    0.7279 C   0  0  0  0  0  0
   -3.0310    8.0962    1.1291 C   0  0  0  0  0  0
   -2.0294    4.9362    2.2293 C   0  0  0  0  0  0
   -0.1964    4.2206    0.7306 C   0  0  0  0  0  0
    0.0527    2.9119    1.1275 C   0  0  0  0  0  0
   -3.2649    8.5307   -0.1992 C   0  0  0  0  0  0
   -3.5000    8.9101    2.1879 C   0  0  0  0  0  0
    0.3657    2.5489    2.4599 C   0  0  0  0  0  0
    0.0535    1.9032    0.1348 C   0  0  0  0  0  0
   -3.9431    9.7348   -0.4605 C   0  0  0  0  0  0
   -4.1818   10.1144    1.9281 C   0  0  0  0  0  0
    0.6606    1.2085    2.7923 C   0  0  0  0  0  0
    0.3583    0.5706    0.4609 C   0  0  0  0  0  0
    0.6693    0.2182    1.7864 C   0  0  0  0  0  0
   -4.4095   10.5252    0.6031 C   0  0  0  0  0  0
   -3.4062    6.2486    3.0040 H   0  0  0  0  0  0
    0.3538    4.5388   -0.0359 H   0  0  0  0  0  0
   -2.9584    7.9671   -0.9941 H   0  0  0  0  0  0
   -3.3414    8.6331    3.1597 H   0  0  0  0  0  0
    0.3972    3.2590    3.1950 H   0  0  0  0  0  0
   -0.1666    2.1303   -0.8393 H   0  0  0  0  0  0
   -4.1021   10.0319   -1.4255 H   0  0  0  0  0  0
   -4.5126   10.6907    2.7050 H   0  0  0  0  0  0
    0.3567   -0.1419   -0.2728 H   0  0  0  0  0  0
    0.7891    1.6659    4.6151 H   0  0  0  0  0  0
    1.3056   -1.1011    2.9759 H   0  0  0  0  0  0
  1 23  1  0  0  0
  2  9  2  0  0  0
  3 11  2  0  0  0
  4 20  1  0  0  0
  4 33  1  0  0  0
  5 22  1  0  0  0
  5 34  1  0  0  0
  6  7  1  0  0  0
  6  9  1  0  0  0
  6 10  1  0  0  0
  7 11  1  0  0  0
  7 24  1  0  0  0
  8  9  1  0  0  0
  8 11  1  0  0  0
  8 12  2  0  0  0
 10 14  2  0  0  0
 10 15  1  0  0  0
 12 13  1  0  0  0
 12 25  1  0  0  0
 13 16  2  0  0  0
 13 17  1  0  0  0
 14 18  1  0  0  0
 14 26  1  0  0  0
 15 19  2  0  0  0
 15 27  1  0  0  0
 16 20  1  0  0  0
 16 28  1  0  0  0
 17 21  2  0  0  0
 17 29  1  0  0  0
 18 23  2  0  0  0
 18 30  1  0  0  0
 19 23  1  0  0  0
 19 31  1  0  0  0
 20 22  2  0  0  0
 21 22  1  0  0  0
 21 32  1  0  0  0
M  END
> <PUBCHEM_CID>
1719891

> <Activity>
Active

> <Inhibition>
65

$$$$
Row18_Row18
                    3D
 Structure written by MMmdl.
 40 41  0  0  1  0            999 V2000
    2.8579   -9.8879    5.1811 Cl  0  0  0  0  0  0
   -0.5247   -0.1630    0.9678 S   0  0  0  0  0  0
    0.9229   -4.3675    4.4400 O   0  0  0  0  0  0
   -4.9624   -1.2412    2.5199 O   0  0  0  0  0  0
    1.1919   -2.1100    2.5634 O   0  0  0  0  0  0
   -1.0979   -2.2855    2.6857 N   0  0  0  0  0  0
   -3.5537   -1.4853    4.2022 N   0  0  0  0  0  0
   -2.9624    0.5418    1.2189 C   0  0  0  0  0  0
   -2.7729   -0.5657    2.1014 C   0  0  0  0  0  0
   -1.4792   -1.1256    2.0795 C   0  0  0  0  0  0
   -1.8168    0.9122    0.4844 C   0  0  0  0  0  0
   -4.2575    1.2563    1.0805 C   0  0  0  0  0  0
   -1.6532    1.9790   -0.5206 C   0  0  0  0  0  0
   -3.7906   -1.1007    2.9345 C   0  0  0  0  0  0
    0.1633   -2.7917    2.7924 C   0  0  0  0  0  0
    0.3389   -4.2154    3.1299 C   0  0  0  0  0  0
    1.3951   -5.6420    4.6611 C   0  0  0  0  0  0
    2.7878   -5.9170    4.6123 C   0  0  0  0  0  0
    0.4834   -6.6915    4.9135 C   0  0  0  0  0  0
    3.2315   -7.2504    4.7847 C   0  0  0  0  0  0
    3.7996   -4.8582    4.3704 C   0  0  0  0  0  0
    0.9361   -8.0131    5.0663 C   0  0  0  0  0  0
    2.3128   -8.2955    4.9998 C   0  0  0  0  0  0
   -4.5862    1.6059    2.0586 H   0  0  0  0  0  0
   -4.1946    2.1246    0.4254 H   0  0  0  0  0  0
   -5.0082    0.5803    0.6691 H   0  0  0  0  0  0
   -1.8134   -2.8394    3.0385 H   0  0  0  0  0  0
   -1.8746    2.9443   -0.0631 H   0  0  0  0  0  0
   -2.3314    1.8041   -1.3591 H   0  0  0  0  0  0
   -0.6285    2.0035   -0.8994 H   0  0  0  0  0  0
    0.9739   -4.6551    2.3515 H   0  0  0  0  0  0
   -0.6293   -4.7254    3.1071 H   0  0  0  0  0  0
   -0.5196   -6.4987    4.9667 H   0  0  0  0  0  0
    4.2317   -7.4619    4.7519 H   0  0  0  0  0  0
    3.3595   -3.8654    4.2746 H   0  0  0  0  0  0
    4.5061   -4.8263    5.1999 H   0  0  0  0  0  0
    4.3472   -5.0751    3.4519 H   0  0  0  0  0  0
    0.2556   -8.7623    5.2225 H   0  0  0  0  0  0
   -2.6684   -1.3993    4.5870 H   0  0  0  0  0  0
   -4.2774   -1.8445    4.7377 H   0  0  0  0  0  0
  1 23  1  0  0  0
  2 10  1  0  0  0
  2 11  1  0  0  0
  3 16  1  0  0  0
  3 17  1  0  0  0
  4 14  2  0  0  0
  5 15  2  0  0  0
  6 10  1  0  0  0
  6 15  1  0  0  0
  6 27  1  0  0  0
  7 14  1  0  0  0
  7 39  1  0  0  0
  7 40  1  0  0  0
  8  9  1  0  0  0
  8 11  2  0  0  0
  8 12  1  0  0  0
  9 10  2  0  0  0
  9 14  1  0  0  0
 11 13  1  0  0  0
 12 24  1  0  0  0
 12 25  1  0  0  0
 12 26  1  0  0  0
 13 28  1  0  0  0
 13 29  1  0  0  0
 13 30  1  0  0  0
 15 16  1  0  0  0
 16 31  1  0  0  0
 16 32  1  0  0  0
 17 18  2  0  0  0
 17 19  1  0  0  0
 18 20  1  0  0  0
 18 21  1  0  0  0
 19 22  2  0  0  0
 19 33  1  0  0  0
 20 23  2  0  0  0
 20 34  1  0  0  0
 21 35  1  0  0  0
 21 36  1  0  0  0
 21 37  1  0  0  0
 22 23  1  0  0  0
 22 38  1  0  0  0
M  END
> <PUBCHEM_CID>
1071407

> <Activity>
Active

> <Inhibition>
54

$$$$
Row19_Row19
                    3D
 Structure written by MMmdl.
 41 44  0  0  1  0            999 V2000
    1.9412   -8.7796   -1.1356 Br  0  0  0  0  0  0
    1.9271   -2.0698   -1.5748 S   0  0  0  0  0  0
   -2.5799   -4.0912   -1.7977 O   0  0  0  0  0  0
   -2.3694    0.0921   -0.3795 O   0  0  0  0  0  0
   -3.7955    0.8947   -2.4102 O   0  0  0  0  0  0
   -0.4887   -3.2180   -1.4113 N   0  0  0  0  0  0
   -0.3670   -0.9728   -0.7236 N   0  0  0  0  0  0
   -2.4463   -1.7948   -1.6836 C   0  0  0  0  0  0
    0.2563   -2.0943   -1.1939 C   0  0  0  0  0  0
   -1.8567   -3.0731   -1.6415 C   0  0  0  0  0  0
   -1.7380   -0.8378   -0.9398 C   0  0  0  0  0  0
    0.0831   -4.4763   -1.3689 C   0  0  0  0  0  0
    0.3171   -0.0215    0.0168 C   0  0  0  0  0  0
   -3.5655   -1.5712   -2.4187 C   0  0  0  0  0  0
    0.7018   -4.9352   -0.1806 C   0  0  0  0  0  0
    0.0691   -5.3289   -2.4989 C   0  0  0  0  0  0
    0.3582    1.3364   -0.3844 C   0  0  0  0  0  0
    0.9846   -0.3919    1.2101 C   0  0  0  0  0  0
   -4.1946   -0.3666   -2.7210 C   0  0  0  0  0  0
    1.2792   -6.2166   -0.1175 C   0  0  0  0  0  0
    0.6281   -6.6184   -2.4325 C   0  0  0  0  0  0
    1.0378    2.2954    0.3906 C   0  0  0  0  0  0
    1.6839    0.5611    1.9719 C   0  0  0  0  0  0
    1.2240   -7.0662   -1.2383 C   0  0  0  0  0  0
    1.6992    1.9072    1.5695 C   0  0  0  0  0  0
   -5.3608   -0.2636   -3.4846 C   0  0  0  0  0  0
   -5.6547    1.0806   -3.6347 C   0  0  0  0  0  0
   -4.6724    1.7759   -2.9470 C   0  0  0  0  0  0
   -3.9868   -2.3641   -2.8519 H   0  0  0  0  0  0
    0.7336   -4.3331    0.6472 H   0  0  0  0  0  0
   -0.3479   -5.0135   -3.3777 H   0  0  0  0  0  0
   -0.1101    1.6338   -1.2445 H   0  0  0  0  0  0
    0.9645   -1.3633    1.5341 H   0  0  0  0  0  0
    1.7373   -6.5295    0.7423 H   0  0  0  0  0  0
    0.6028   -7.2285   -3.2537 H   0  0  0  0  0  0
    1.0516    3.2738    0.0937 H   0  0  0  0  0  0
    2.1785    0.2755    2.8196 H   0  0  0  0  0  0
    2.1925    2.6029    2.1351 H   0  0  0  0  0  0
   -5.9003   -1.0389   -3.8763 H   0  0  0  0  0  0
   -6.4389    1.4780   -4.1550 H   0  0  0  0  0  0
   -4.6160    2.7912   -2.8613 H   0  0  0  0  0  0
  1 24  1  0  0  0
  2  9  2  0  0  0
  3 10  2  0  0  0
  4 11  2  0  0  0
  5 19  1  0  0  0
  5 28  1  0  0  0
  6  9  1  0  0  0
  6 10  1  0  0  0
  6 12  1  0  0  0
  7  9  1  0  0  0
  7 11  1  0  0  0
  7 13  1  0  0  0
  8 10  1  0  0  0
  8 11  1  0  0  0
  8 14  2  0  0  0
 12 15  2  0  0  0
 12 16  1  0  0  0
 13 17  2  0  0  0
 13 18  1  0  0  0
 14 19  1  0  0  0
 14 29  1  0  0  0
 15 20  1  0  0  0
 15 30  1  0  0  0
 16 21  2  0  0  0
 16 31  1  0  0  0
 17 22  1  0  0  0
 17 32  1  0  0  0
 18 23  2  0  0  0
 18 33  1  0  0  0
 19 26  2  0  0  0
 20 24  2  0  0  0
 20 34  1  0  0  0
 21 24  1  0  0  0
 21 35  1  0  0  0
 22 25  2  0  0  0
 22 36  1  0  0  0
 23 25  1  0  0  0
 23 37  1  0  0  0
 25 38  1  0  0  0
 26 27  1  0  0  0
 26 39  1  0  0  0
 27 28  2  0  0  0
 27 40  1  0  0  0
 28 41  1  0  0  0
M  END
> <PUBCHEM_CID>
2058735

> <Activity>
Active

> <Inhibition>
93

$$$$
Row20_Row20
                    3D
 Structure written by MMmdl.
 35 37  0  0  1  0            999 V2000
    2.1379    0.4493    0.0000 S   0  0  0  0  0  0
    0.4947   -1.3235    0.0000 O   0  0  0  0  0  0
    2.4675   -2.0666    0.0000 O   0  0  0  0  0  0
    1.1986   -0.5217    0.0000 N   0  0  0  0  0  0
    2.2325   -0.9287    0.0000 N   0  0  0  0  0  0
    2.0208   -3.3989    0.0000 N   0  0  0  0  0  0
    0.7175    0.0172    0.0000 C   0  0  0  0  0  0
    1.4008   -1.8139    0.0000 C   0  0  0  0  0  0
    0.1492    0.1729    0.0000 C   0  0  0  0  0  0
    1.0203   -1.2238    0.0000 C   0  0  0  0  0  0
    1.8222   -0.3871    0.0000 C   0  0  0  0  0  0
    0.7698    0.3966    0.0000 C   0  0  0  0  0  0
    2.0395   -1.6269    0.0000 C   0  0  0  0  0  0
    1.1136   -2.4811    0.0000 C   0  0  0  0  0  0
    1.3515   -3.1324    0.0000 C   0  0  0  0  0  0
   -0.3586    0.7017    0.0000 C   0  0  0  0  0  0
    0.0772   -0.2106    0.0000 C   0  0  0  0  0  0
    0.2598    0.9211    0.0000 C   0  0  0  0  0  0
   -0.3058    1.0707    0.0000 C   0  0  0  0  0  0
    0.8904   -3.6631    0.0000 C   0  0  0  0  0  0
    2.0092   -4.0571    0.0000 C   0  0  0  0  0  0
    1.3020   -4.2398    0.0000 C   0  0  0  0  0  0
    3.0427   -0.7735    0.0000 H   0  0  0  0  0  0
    2.7076   -2.9418    0.0000 H   0  0  0  0  0  0
    1.5537    0.6539    0.0000 H   0  0  0  0  0  0
    0.2889   -2.4579    0.0000 H   0  0  0  0  0  0
   -1.1439    0.4489    0.0000 H   0  0  0  0  0  0
   -0.7337   -0.0583    0.0000 H   0  0  0  0  0  0
   -0.0751   -1.0214    0.0000 H   0  0  0  0  0  0
    0.8013   -0.6059    0.0000 H   0  0  0  0  0  0
    0.6761    1.6333    0.0000 H   0  0  0  0  0  0
   -0.7614    1.7585    0.0000 H   0  0  0  0  0  0
    0.0664   -3.6238    0.0000 H   0  0  0  0  0  0
    2.6570   -4.5680    0.0000 H   0  0  0  0  0  0
    1.0199   -5.0151    0.0000 H   0  0  0  0  0  0
  1 11  2  0  0  0
  2 10  2  0  0  0
  3 13  2  0  0  0
  4  7  1  0  0  0
  4 10  1  0  0  0
  4 11  1  0  0  0
  5 11  1  0  0  0
  5 13  1  0  0  0
  5 23  1  0  0  0
  6 15  1  0  0  0
  6 21  1  0  0  0
  6 24  1  0  0  0
  7  9  2  0  0  0
  7 12  1  0  0  0
  8 10  1  0  0  0
  8 13  1  0  0  0
  8 14  2  0  0  0
  9 16  1  0  0  0
  9 17  1  0  0  0
 12 18  2  0  0  0
 12 25  1  0  0  0
 14 15  1  0  0  0
 14 26  1  0  0  0
 15 20  2  0  0  0
 16 19  2  0  0  0
 16 27  1  0  0  0
 17 28  1  0  0  0
 17 29  1  0  0  0
 17 30  1  0  0  0
 18 19  1  0  0  0
 18 31  1  0  0  0
 19 32  1  0  0  0
 20 22  1  0  0  0
 20 33  1  0  0  0
 21 22  2  0  0  0
 21 34  1  0  0  0
 22 35  1  0  0  0
M  END
> <PUBCHEM_CID>
5349588

> <Activity>
Active

> <Inhibition>
95

$$$$
Row21_Row21
                    3D
 Structure written by MMmdl.
 39 42  0  0  1  0            999 V2000
    2.1728   -6.4931    5.4939 Br  0  0  0  0  0  0
    8.3508   -0.9784    8.1943 S   0  0  0  0  0  0
    9.0720   -6.5023   10.9575 O   0  0  0  0  0  0
   14.5059   -7.5963   10.7515 O   0  0  0  0  0  0
    7.2834   -5.2223   10.5810 O   0  0  0  0  0  0
    7.7522   -3.3850    8.4238 N   0  0  0  0  0  0
    6.2659   -2.2348    6.8725 N   0  0  0  0  0  0
   11.3005   -5.7791   10.4289 C   0  0  0  0  0  0
    9.3592   -4.3484    9.9256 C   0  0  0  0  0  0
   10.4081   -6.7641   10.9193 C   0  0  0  0  0  0
   10.7571   -4.5669    9.9539 C   0  0  0  0  0  0
    8.8165   -3.2243    9.2568 C   0  0  0  0  0  0
   12.6844   -6.0578   10.4016 C   0  0  0  0  0  0
    8.5272   -5.3428   10.4935 C   0  0  0  0  0  0
   10.8853   -8.0125   11.3519 C   0  0  0  0  0  0
   13.1651   -7.3216   10.8056 C   0  0  0  0  0  0
   12.2608   -8.2934   11.2851 C   0  0  0  0  0  0
    7.3118   -2.3134    7.7315 C   0  0  0  0  0  0
    9.3208   -1.9158    9.3132 C   0  0  0  0  0  0
    5.4051   -3.2428    6.5278 C   0  0  0  0  0  0
    4.0906   -2.8678    6.1681 C   0  0  0  0  0  0
    5.7370   -4.6218    6.5102 C   0  0  0  0  0  0
    3.1234   -3.8384    5.8445 C   0  0  0  0  0  0
    4.7672   -5.5941    6.2016 C   0  0  0  0  0  0
    3.4555   -5.2039    5.8817 C   0  0  0  0  0  0
   14.9028   -8.2613    9.5366 C   0  0  0  0  0  0
   11.3895   -3.8529    9.5792 H   0  0  0  0  0  0
   13.3474   -5.3500   10.0759 H   0  0  0  0  0  0
   10.2324   -8.7179   11.7020 H   0  0  0  0  0  0
   12.6022   -9.2100   11.5831 H   0  0  0  0  0  0
   10.0944   -1.5670    9.8787 H   0  0  0  0  0  0
    6.0741   -1.3559    6.5107 H   0  0  0  0  0  0
    3.8228   -1.8805    6.1588 H   0  0  0  0  0  0
    6.6863   -4.9368    6.7146 H   0  0  0  0  0  0
    2.1779   -3.5490    5.5874 H   0  0  0  0  0  0
    5.0189   -6.5843    6.2058 H   0  0  0  0  0  0
   15.9760   -8.4469    9.5912 H   0  0  0  0  0  0
   14.3996   -9.2250    9.4197 H   0  0  0  0  0  0
   14.7096   -7.6413    8.6571 H   0  0  0  0  0  0
  1 25  1  0  0  0
  2 18  1  0  0  0
  2 19  1  0  0  0
  3 10  1  0  0  0
  3 14  1  0  0  0
  4 16  1  0  0  0
  4 26  1  0  0  0
  5 14  2  0  0  0
  6 12  1  0  0  0
  6 18  2  0  0  0
  7 18  1  0  0  0
  7 20  1  0  0  0
  7 32  1  0  0  0
  8 10  1  0  0  0
  8 11  1  0  0  0
  8 13  2  0  0  0
  9 11  2  0  0  0
  9 12  1  0  0  0
  9 14  1  0  0  0
 10 15  2  0  0  0
 11 27  1  0  0  0
 12 19  2  0  0  0
 13 16  1  0  0  0
 13 28  1  0  0  0
 15 17  1  0  0  0
 15 29  1  0  0  0
 16 17  2  0  0  0
 17 30  1  0  0  0
 19 31  1  0  0  0
 20 21  2  0  0  0
 20 22  1  0  0  0
 21 23  1  0  0  0
 21 33  1  0  0  0
 22 24  2  0  0  0
 22 34  1  0  0  0
 23 25  2  0  0  0
 23 35  1  0  0  0
 24 25  1  0  0  0
 24 36  1  0  0  0
 26 37  1  0  0  0
 26 38  1  0  0  0
 26 39  1  0  0  0
M  END
> <PUBCHEM_CID>
2270214

> <Activity>
Active

> <Inhibition>
58

$$$$
Row22_Row22
                    3D
 Structure written by MMmdl.
 54 57  0  0  1  0            999 V2000
   -3.1589    1.5120    1.2256 S   0  0  0  0  0  0
   -1.9929   -3.0601    1.0547 O   0  0  0  0  0  0
   -0.8497    2.6686   -0.3490 O   0  0  0  0  0  0
    0.9295    2.4956   -2.4522 O   0  0  0  0  0  0
    3.3116    1.7129    3.9699 O   0  0  0  0  0  0
   -0.9793    0.3911   -0.1194 N   0  0  0  0  0  0
   -0.1754   -2.0924    1.8720 N   0  0  0  0  0  0
   -5.4185   -2.3720    2.6189 C   0  0  0  0  0  0
   -6.6542   -1.4655    2.8765 C   0  0  0  0  0  0
   -4.0767   -1.8373    3.1915 C   0  0  0  0  0  0
   -6.6073   -0.0387    2.2634 C   0  0  0  0  0  0
   -3.4927   -0.7555    2.3458 C   0  0  0  0  0  0
   -5.4624    0.8669    2.7942 C   0  0  0  0  0  0
   -4.1506    0.4824    2.2346 C   0  0  0  0  0  0
   -2.2942   -0.8508    1.5782 C   0  0  0  0  0  0
   -1.9594    0.2965    0.8286 C   0  0  0  0  0  0
   -1.4887   -2.0123    1.5191 C   0  0  0  0  0  0
   -0.5329    1.5226   -0.7417 C   0  0  0  0  0  0
    0.6246   -1.1563    2.4634 C   0  0  0  0  0  0
    0.2944    1.4394   -1.8795 C   0  0  0  0  0  0
    0.1940   -0.1949    3.4110 C   0  0  0  0  0  0
    1.9883   -1.1849    2.1029 C   0  0  0  0  0  0
    1.0971    0.7537    3.9301 C   0  0  0  0  0  0
    2.8909   -0.2426    2.6275 C   0  0  0  0  0  0
    2.4483    0.7446    3.5295 C   0  0  0  0  0  0
    0.5669    0.3016   -2.6386 C   0  0  0  0  0  0
    1.3827    0.6879   -3.6894 C   0  0  0  0  0  0
    1.5920    2.0518   -3.5474 C   0  0  0  0  0  0
    4.0285    1.3602    5.1679 C   0  0  0  0  0  0
    4.9655    2.5225    5.5428 C   0  0  0  0  0  0
   -5.3161   -2.5597    1.5462 H   0  0  0  0  0  0
   -5.6257   -3.3365    3.0892 H   0  0  0  0  0  0
   -7.5274   -1.9735    2.4565 H   0  0  0  0  0  0
   -6.8206   -1.3847    3.9545 H   0  0  0  0  0  0
   -4.2323   -1.4642    4.2070 H   0  0  0  0  0  0
   -3.3851   -2.6746    3.2849 H   0  0  0  0  0  0
   -6.5495   -0.1094    1.1734 H   0  0  0  0  0  0
   -7.5585    0.4466    2.5004 H   0  0  0  0  0  0
   -5.4197    0.8326    3.8857 H   0  0  0  0  0  0
   -5.6784    1.9002    2.5114 H   0  0  0  0  0  0
   -0.5820   -0.4449   -0.4102 H   0  0  0  0  0  0
    0.2632   -2.9262    1.6377 H   0  0  0  0  0  0
   -0.7738   -0.1770    3.7368 H   0  0  0  0  0  0
    2.3325   -1.8844    1.4388 H   0  0  0  0  0  0
    0.7710    1.4552    4.5991 H   0  0  0  0  0  0
    3.8718   -0.2732    2.3448 H   0  0  0  0  0  0
    0.2172   -0.6434   -2.4724 H   0  0  0  0  0  0
    1.7512    0.0869   -4.4282 H   0  0  0  0  0  0
    2.1516    2.6324   -4.1749 H   0  0  0  0  0  0
    3.3389    1.1873    5.9997 H   0  0  0  0  0  0
    4.6325    0.4607    5.0143 H   0  0  0  0  0  0
    5.6640    2.7263    4.7284 H   0  0  0  0  0  0
    5.5352    2.2641    6.4364 H   0  0  0  0  0  0
    4.3834    3.4237    5.7455 H   0  0  0  0  0  0
  1 14  1  0  0  0
  1 16  1  0  0  0
  2 17  2  0  0  0
  3 18  2  0  0  0
  4 20  1  0  0  0
  4 28  1  0  0  0
  5 25  1  0  0  0
  5 29  1  0  0  0
  6 16  1  0  0  0
  6 18  1  0  0  0
  6 41  1  0  0  0
  7 17  1  0  0  0
  7 19  1  0  0  0
  7 42  1  0  0  0
  8  9  1  0  0  0
  8 10  1  0  0  0
  8 31  1  0  0  0
  8 32  1  0  0  0
  9 11  1  0  0  0
  9 33  1  0  0  0
  9 34  1  0  0  0
 10 12  1  0  0  0
 10 35  1  0  0  0
 10 36  1  0  0  0
 11 13  1  0  0  0
 11 37  1  0  0  0
 11 38  1  0  0  0
 12 14  2  0  0  0
 12 15  1  0  0  0
 13 14  1  0  0  0
 13 39  1  0  0  0
 13 40  1  0  0  0
 15 16  2  0  0  0
 15 17  1  0  0  0
 18 20  1  0  0  0
 19 21  2  0  0  0
 19 22  1  0  0  0
 20 26  2  0  0  0
 21 23  1  0  0  0
 21 43  1  0  0  0
 22 24  2  0  0  0
 22 44  1  0  0  0
 23 25  2  0  0  0
 23 45  1  0  0  0
 24 25  1  0  0  0
 24 46  1  0  0  0
 26 27  1  0  0  0
 26 47  1  0  0  0
 27 28  2  0  0  0
 27 48  1  0  0  0
 28 49  1  0  0  0
 29 30  1  0  0  0
 29 50  1  0  0  0
 29 51  1  0  0  0
 30 52  1  0  0  0
 30 53  1  0  0  0
 30 54  1  0  0  0
M  END
> <PUBCHEM_CID>
1284312

> <Activity>
Active

> <Inhibition>
54

$$$$
Row23_Row23
                    3D
 Structure written by MMmdl.
 42 45  0  0  1  0            999 V2000
   -1.8102   -2.4620    0.0000 Cl  0  0  0  0  0  0
    0.4160    0.6960    0.0000 S   0  0  0  0  0  0
    0.1865   -1.8752    0.0000 S   0  0  0  0  0  0
    2.7877   -5.5477    0.0000 F   0  0  0  0  0  0
    0.5421   -3.1555    0.0000 O   0  0  0  0  0  0
   -0.8767    1.0253    0.0000 N   0  0  0  0  0  0
   -0.3117   -2.2076    0.0000 N   0  0  0  0  0  0
    0.6345   -2.8831    0.0000 N   0  0  0  0  0  0
   -0.7768   -0.2749    0.0000 C   0  0  0  0  0  0
   -0.4864    0.4229    0.0000 C   0  0  0  0  0  0
    0.2322    1.6083    0.0000 C   0  0  0  0  0  0
   -0.5135    1.6539    0.0000 C   0  0  0  0  0  0
   -0.3706   -0.9006    0.0000 C   0  0  0  0  0  0
   -0.6824   -1.5916    0.0000 C   0  0  0  0  0  0
   -1.4991   -0.3552    0.0000 C   0  0  0  0  0  0
   -1.4044   -1.6540    0.0000 C   0  0  0  0  0  0
   -1.8104   -1.0358    0.0000 C   0  0  0  0  0  0
    0.6785    2.2131    0.0000 C   0  0  0  0  0  0
   -0.8311    2.3268    0.0000 C   0  0  0  0  0  0
    0.3551    2.8861    0.0000 C   0  0  0  0  0  0
   -0.3949    2.9430    0.0000 C   0  0  0  0  0  0
    0.1694   -2.3411    0.0000 C   0  0  0  0  0  0
    1.3266   -3.8658    0.0000 C   0  0  0  0  0  0
    0.8186   -3.2916    0.0000 C   0  0  0  0  0  0
    1.6924   -4.0273    0.0000 C   0  0  0  0  0  0
    1.4853   -4.3008    0.0000 C   0  0  0  0  0  0
    2.1854   -4.5971    0.0000 C   0  0  0  0  0  0
    1.9759   -4.8716    0.0000 C   0  0  0  0  0  0
    2.3273   -5.0211    0.0000 C   0  0  0  0  0  0
   -0.8108   -2.8645    0.0000 H   0  0  0  0  0  0
    1.3308   -2.4405    0.0000 H   0  0  0  0  0  0
    0.4520   -0.8380    0.0000 H   0  0  0  0  0  0
   -1.9827    0.3132    0.0000 H   0  0  0  0  0  0
   -2.6330   -1.0985    0.0000 H   0  0  0  0  0  0
    1.4999    2.1358    0.0000 H   0  0  0  0  0  0
   -1.6529    2.3989    0.0000 H   0  0  0  0  0  0
    0.8204    3.5673    0.0000 H   0  0  0  0  0  0
   -0.7459    3.6896    0.0000 H   0  0  0  0  0  0
    2.1829   -3.3639    0.0000 H   0  0  0  0  0  0
    0.7735   -4.7179    0.0000 H   0  0  0  0  0  0
    2.9021   -4.1886    0.0000 H   0  0  0  0  0  0
    1.4889   -5.5376    0.0000 H   0  0  0  0  0  0
  1 16  1  0  0  0
  2 10  1  0  0  0
  2 11  1  0  0  0
  3 22  2  0  0  0
  4 29  1  0  0  0
  5 24  2  0  0  0
  6 10  2  0  0  0
  6 12  1  0  0  0
  7 14  1  0  0  0
  7 22  1  0  0  0
  7 30  1  0  0  0
  8 22  1  0  0  0
  8 24  1  0  0  0
  8 31  1  0  0  0
  9 10  1  0  0  0
  9 13  2  0  0  0
  9 15  1  0  0  0
 11 12  1  0  0  0
 11 18  2  0  0  0
 12 19  2  0  0  0
 13 14  1  0  0  0
 13 32  1  0  0  0
 14 16  2  0  0  0
 15 17  2  0  0  0
 15 33  1  0  0  0
 16 17  1  0  0  0
 17 34  1  0  0  0
 18 20  1  0  0  0
 18 35  1  0  0  0
 19 21  1  0  0  0
 19 36  1  0  0  0
 20 21  2  0  0  0
 20 37  1  0  0  0
 21 38  1  0  0  0
 23 24  1  0  0  0
 23 25  2  0  0  0
 23 26  1  0  0  0
 25 27  1  0  0  0
 25 39  1  0  0  0
 26 28  2  0  0  0
 26 40  1  0  0  0
 27 29  2  0  0  0
 27 41  1  0  0  0
 28 29  1  0  0  0
 28 42  1  0  0  0
M  END
> <PUBCHEM_CID>
2278964

> <Activity>
Active

> <Inhibition>
57

$$$$
Row24_Row24
                    3D
 Structure written by MMmdl.
 30 31  0  0  1  0            999 V2000
    1.1549    2.4469    0.4866 O   0  0  0  0  0  0
    5.4097    2.3603    0.6439 O   0  0  0  0  0  0
    3.5699    3.5219    0.9840 O   0  0  0  0  0  0
    3.7957   -2.4022   -0.0835 N   0  0  0  0  0  0
    4.7735   -2.6681   -0.9895 C   0  0  0  0  0  0
    3.5880   -3.5141    0.6707 C   0  0  0  0  0  0
    3.1525   -1.1972    0.0592 C   0  0  0  0  0  0
    5.2022   -3.9797   -0.8061 C   0  0  0  0  0  0
    4.4597   -4.5092    0.2333 C   0  0  0  0  0  0
    3.8872   -0.0273    0.3616 C   0  0  0  0  0  0
    1.7548   -1.0977   -0.1068 C   0  0  0  0  0  0
    5.3290   -1.7497   -2.0047 C   0  0  0  0  0  0
    2.6374   -3.6785    1.7916 C   0  0  0  0  0  0
    3.2651    1.2408    0.4776 C   0  0  0  0  0  0
    1.1078    0.1384    0.0459 C   0  0  0  0  0  0
    1.8527    1.2951    0.3400 C   0  0  0  0  0  0
    4.0584    2.4007    0.7153 C   0  0  0  0  0  0
    5.9324   -4.4649   -1.3325 H   0  0  0  0  0  0
    4.5461   -5.4561    0.6087 H   0  0  0  0  0  0
    4.8974   -0.1145    0.4986 H   0  0  0  0  0  0
    1.1985   -1.9224   -0.3436 H   0  0  0  0  0  0
    6.1349   -1.1663   -1.5572 H   0  0  0  0  0  0
    4.5570   -1.0694   -2.3663 H   0  0  0  0  0  0
    5.7223   -2.3037   -2.8586 H   0  0  0  0  0  0
    2.9362   -4.5021    2.4445 H   0  0  0  0  0  0
    2.6029   -2.7667    2.3898 H   0  0  0  0  0  0
    1.6408   -3.8868    1.3991 H   0  0  0  0  0  0
    0.0910    0.1966   -0.0600 H   0  0  0  0  0  0
    1.1765    2.6179    1.4519 H   0  0  0  0  0  0
    5.9374    3.1739    0.7872 H   0  0  0  0  0  0
  1 16  1  0  0  0
  1 29  1  0  0  0
  2 17  1  0  0  0
  2 30  1  0  0  0
  3 17  2  0  0  0
  4  5  1  0  0  0
  4  6  1  0  0  0
  4  7  1  0  0  0
  5  8  2  0  0  0
  5 12  1  0  0  0
  6  9  2  0  0  0
  6 13  1  0  0  0
  7 10  2  0  0  0
  7 11  1  0  0  0
  8  9  1  0  0  0
  8 18  1  0  0  0
  9 19  1  0  0  0
 10 14  1  0  0  0
 10 20  1  0  0  0
 11 15  2  0  0  0
 11 21  1  0  0  0
 12 22  1  0  0  0
 12 23  1  0  0  0
 12 24  1  0  0  0
 13 25  1  0  0  0
 13 26  1  0  0  0
 13 27  1  0  0  0
 14 16  2  0  0  0
 14 17  1  0  0  0
 15 16  1  0  0  0
 15 28  1  0  0  0
M  END
> <PUBCHEM_CID>
776870

> <Activity>
Active

> <Inhibition>
100

$$$$
Row25_Row25
                    3D
 Structure written by MMmdl.
 51 54  0  0  1  0            999 V2000
    2.4563   -1.2345    0.0000 S   0  0  0  0  0  0
    0.7211   -1.8627    0.0000 F   0  0  0  0  0  0
    0.4395   -0.8947    0.0000 O   0  0  0  0  0  0
    1.8230   -1.4611    0.0000 O   0  0  0  0  0  0
    2.7169    0.7432    0.0000 O   0  0  0  0  0  0
   -1.2272    0.4454    0.0000 O   0  0  0  0  0  0
   -1.8633   -0.5013    0.0000 O   0  0  0  0  0  0
    2.1046   -1.2932    0.0000 N   0  0  0  0  0  0
    2.5397   -0.2104    0.0000 N   0  0  0  0  0  0
    2.2607   -0.3260    0.0000 C   0  0  0  0  0  0
    2.0455   -0.9817    0.0000 C   0  0  0  0  0  0
    1.9508   -2.0121    0.0000 C   0  0  0  0  0  0
    1.6582    0.0476    0.0000 C   0  0  0  0  0  0
    2.1133    0.2058    0.0000 C   0  0  0  0  0  0
    2.3296   -0.8811    0.0000 C   0  0  0  0  0  0
    2.4861    0.1130    0.0000 C   0  0  0  0  0  0
    0.8888   -0.7455    0.0000 C   0  0  0  0  0  0
   -0.0384   -0.3292    0.0000 C   0  0  0  0  0  0
   -0.5144   -0.6754    0.0000 C   0  0  0  0  0  0
    1.9701   -0.0766    0.0000 C   0  0  0  0  0  0
    0.9507   -0.3818    0.0000 C   0  0  0  0  0  0
    1.5903   -0.3113    0.0000 C   0  0  0  0  0  0
    0.5762   -0.6233    0.0000 C   0  0  0  0  0  0
    1.2480   -2.2846    0.0000 C   0  0  0  0  0  0
    2.5026   -2.4935    0.0000 C   0  0  0  0  0  0
   -0.7331   -0.3093    0.0000 C   0  0  0  0  0  0
   -0.7807   -1.3730    0.0000 C   0  0  0  0  0  0
    1.1046   -3.0186    0.0000 C   0  0  0  0  0  0
    2.3570   -3.2244    0.0000 C   0  0  0  0  0  0
   -1.2129   -0.6216    0.0000 C   0  0  0  0  0  0
    1.6590   -3.4877    0.0000 C   0  0  0  0  0  0
   -1.2465   -1.6981    0.0000 C   0  0  0  0  0  0
   -1.4621   -1.3249    0.0000 C   0  0  0  0  0  0
   -1.4442   -0.2354    0.0000 C   0  0  0  0  0  0
   -2.0871    0.8176    0.0000 H   0  0  0  0  0  0
    3.4597   -0.4979    0.0000 H   0  0  0  0  0  0
    2.2120    1.1830    0.0000 H   0  0  0  0  0  0
    0.0994    0.6103    0.0000 H   0  0  0  0  0  0
   -0.5759    0.3653    0.0000 H   0  0  0  0  0  0
    3.0788    0.1894    0.0000 H   0  0  0  0  0  0
    0.8053    0.5304    0.0000 H   0  0  0  0  0  0
    1.4783    0.7215    0.0000 H   0  0  0  0  0  0
   -0.0990   -1.1887    0.0000 H   0  0  0  0  0  0
    3.3897   -2.6271    0.0000 H   0  0  0  0  0  0
   -0.7974    0.7905    0.0000 H   0  0  0  0  0  0
   -0.6937   -2.3145    0.0000 H   0  0  0  0  0  0
    0.5189   -3.6941    0.0000 H   0  0  0  0  0  0
    2.9654   -3.8501    0.0000 H   0  0  0  0  0  0
    1.6035   -4.3586    0.0000 H   0  0  0  0  0  0
   -1.7219   -2.4621    0.0000 H   0  0  0  0  0  0
   -2.3466   -1.5602    0.0000 H   0  0  0  0  0  0
  1 15  2  0  0  0
  2 24  1  0  0  0
  3 17  1  0  0  0
  3 18  1  0  0  0
  4 11  2  0  0  0
  5 16  2  0  0  0
  6 34  1  0  0  0
  6 35  1  0  0  0
  7 34  2  0  0  0
  8 11  1  0  0  0
  8 12  1  0  0  0
  8 15  1  0  0  0
  9 15  1  0  0  0
  9 16  1  0  0  0
  9 36  1  0  0  0
 10 11  1  0  0  0
 10 14  2  0  0  0
 10 16  1  0  0  0
 12 24  2  0  0  0
 12 25  1  0  0  0
 13 14  1  0  0  0
 13 20  2  0  0  0
 13 21  1  0  0  0
 14 37  1  0  0  0
 17 22  2  0  0  0
 17 23  1  0  0  0
 18 19  1  0  0  0
 18 38  1  0  0  0
 18 39  1  0  0  0
 19 26  2  0  0  0
 19 27  1  0  0  0
 20 22  1  0  0  0
 20 40  1  0  0  0
 21 23  2  0  0  0
 21 41  1  0  0  0
 22 42  1  0  0  0
 23 43  1  0  0  0
 24 28  1  0  0  0
 25 29  2  0  0  0
 25 44  1  0  0  0
 26 30  1  0  0  0
 26 45  1  0  0  0
 27 32  2  0  0  0
 27 46  1  0  0  0
 28 31  2  0  0  0
 28 47  1  0  0  0
 29 31  1  0  0  0
 29 48  1  0  0  0
 30 33  2  0  0  0
 30 34  1  0  0  0
 31 49  1  0  0  0
 32 33  1  0  0  0
 32 50  1  0  0  0
 33 51  1  0  0  0
M  END
> <PUBCHEM_CID>
2273936

> <Activity>
Active

> <Inhibition>
80

$$$$
Row26_Row26
                    3D
 Structure written by MMmdl.
 31 33  0  0  1  0            999 V2000
   -3.6249   -0.5156    0.0000 Cl  0  0  0  0  0  0
   -1.4787    0.2279    0.0000 S   0  0  0  0  0  0
   -0.4175    3.8056    0.0000 O   0  0  0  0  0  0
   -1.8045    2.2276    0.0000 O   0  0  0  0  0  0
   -0.2556    2.4462    0.0000 O   0  0  0  0  0  0
   -1.6645    1.3090    0.0000 N   0  0  0  0  0  0
   -0.8623    1.4585    0.0000 N   0  0  0  0  0  0
   -2.1206    0.8812    0.0000 C   0  0  0  0  0  0
   -1.1399    2.4946    0.0000 C   0  0  0  0  0  0
   -1.5427    2.0153    0.0000 C   0  0  0  0  0  0
   -1.3354    1.0536    0.0000 C   0  0  0  0  0  0
   -0.7438    2.1568    0.0000 C   0  0  0  0  0  0
   -1.1875    3.2130    0.0000 C   0  0  0  0  0  0
   -1.8482    0.3913    0.0000 C   0  0  0  0  0  0
   -2.8702    0.9283    0.0000 C   0  0  0  0  0  0
   -0.9128    3.7921    0.0000 C   0  0  0  0  0  0
   -2.3163   -0.0416    0.0000 C   0  0  0  0  0  0
   -3.3385    0.4970    0.0000 C   0  0  0  0  0  0
   -3.0626    0.0095    0.0000 C   0  0  0  0  0  0
   -1.1344    4.4994    0.0000 C   0  0  0  0  0  0
   -0.7693    4.9363    0.0000 C   0  0  0  0  0  0
   -0.3252    4.4907    0.0000 C   0  0  0  0  0  0
   -0.1445    1.0519    0.0000 H   0  0  0  0  0  0
   -1.9979    3.3675    0.0000 H   0  0  0  0  0  0
   -1.2656   -0.1929    0.0000 H   0  0  0  0  0  0
   -3.1460    1.7058    0.0000 H   0  0  0  0  0  0
   -2.0420   -0.8197    0.0000 H   0  0  0  0  0  0
   -4.1535    0.6250    0.0000 H   0  0  0  0  0  0
   -1.9436    4.6603    0.0000 H   0  0  0  0  0  0
   -0.8054    5.7605    0.0000 H   0  0  0  0  0  0
    0.4566    4.7541    0.0000 H   0  0  0  0  0  0
  1 19  1  0  0  0
  2 11  2  0  0  0
  3 16  1  0  0  0
  3 22  1  0  0  0
  4 10  2  0  0  0
  5 12  2  0  0  0
  6  8  1  0  0  0
  6 10  1  0  0  0
  6 11  1  0  0  0
  7 11  1  0  0  0
  7 12  1  0  0  0
  7 23  1  0  0  0
  8 14  2  0  0  0
  8 15  1  0  0  0
  9 10  1  0  0  0
  9 12  1  0  0  0
  9 13  2  0  0  0
 13 16  1  0  0  0
 13 24  1  0  0  0
 14 17  1  0  0  0
 14 25  1  0  0  0
 15 18  2  0  0  0
 15 26  1  0  0  0
 16 20  2  0  0  0
 17 19  2  0  0  0
 17 27  1  0  0  0
 18 19  1  0  0  0
 18 28  1  0  0  0
 20 21  1  0  0  0
 20 29  1  0  0  0
 21 22  2  0  0  0
 21 30  1  0  0  0
 22 31  1  0  0  0
M  END
> <PUBCHEM_CID>
867945

> <Activity>
Active

> <Inhibition>
99

$$$$
Row27_Row27
                    3D
 Structure written by MMmdl.
 36 37  0  0  1  0            999 V2000
   -0.5478    0.2706    1.0521 S   0  0  0  0  0  0
    1.1113   -1.9610    2.2082 O   0  0  0  0  0  0
   -5.0589   -0.9440    2.3253 O   0  0  0  0  0  0
   -1.1734   -2.1000    2.3939 N   0  0  0  0  0  0
   -3.6637   -1.6231    3.8981 N   0  0  0  0  0  0
   -2.9804    0.9627    1.3893 C   0  0  0  0  0  0
   -2.8311   -0.2999    2.0416 C   0  0  0  0  0  0
   -1.5410   -0.8670    1.9431 C   0  0  0  0  0  0
   -1.8099    1.4481    0.7687 C   0  0  0  0  0  0
    0.2438   -4.0115    2.9547 C   0  0  0  0  0  0
   -4.2532    1.7343    1.3716 C   0  0  0  0  0  0
    0.0824   -2.6171    2.4946 C   0  0  0  0  0  0
    0.2006   -4.9566    1.8070 C   0  0  0  0  0  0
   -1.5991    2.7078    0.0319 C   0  0  0  0  0  0
   -3.8786   -0.9580    2.7446 C   0  0  0  0  0  0
    1.2740   -5.0015    0.8845 C   0  0  0  0  0  0
   -0.8987   -5.8268    1.6099 C   0  0  0  0  0  0
    1.2512   -5.8933   -0.2037 C   0  0  0  0  0  0
   -0.9220   -6.7171    0.5188 C   0  0  0  0  0  0
    0.1535   -6.7520   -0.3869 C   0  0  0  0  0  0
   -1.8923   -2.6840    2.6790 H   0  0  0  0  0  0
   -0.5391   -4.2367    3.6835 H   0  0  0  0  0  0
    1.1963   -4.1271    3.4806 H   0  0  0  0  0  0
   -4.6042    1.8874    2.3935 H   0  0  0  0  0  0
   -4.1483    2.7168    0.9091 H   0  0  0  0  0  0
   -5.0096    1.1853    0.8087 H   0  0  0  0  0  0
   -1.7125    3.5529    0.7116 H   0  0  0  0  0  0
   -2.3268    2.7943   -0.7762 H   0  0  0  0  0  0
   -0.5992    2.7432   -0.4027 H   0  0  0  0  0  0
    2.0812   -4.3831    1.0014 H   0  0  0  0  0  0
   -1.6926   -5.8158    2.2559 H   0  0  0  0  0  0
    2.0333   -5.9150   -0.8619 H   0  0  0  0  0  0
   -1.7229   -7.3379    0.3818 H   0  0  0  0  0  0
    0.1367   -7.3998   -1.1788 H   0  0  0  0  0  0
   -2.7758   -1.6625    4.2893 H   0  0  0  0  0  0
   -4.4021   -2.0649    4.3453 H   0  0  0  0  0  0
  1  8  1  0  0  0
  1  9  1  0  0  0
  2 12  2  0  0  0
  3 15  2  0  0  0
  4  8  1  0  0  0
  4 12  1  0  0  0
  4 21  1  0  0  0
  5 15  1  0  0  0
  5 35  1  0  0  0
  5 36  1  0  0  0
  6  7  1  0  0  0
  6  9  2  0  0  0
  6 11  1  0  0  0
  7  8  2  0  0  0
  7 15  1  0  0  0
  9 14  1  0  0  0
 10 12  1  0  0  0
 10 13  1  0  0  0
 10 22  1  0  0  0
 10 23  1  0  0  0
 11 24  1  0  0  0
 11 25  1  0  0  0
 11 26  1  0  0  0
 13 16  2  0  0  0
 13 17  1  0  0  0
 14 27  1  0  0  0
 14 28  1  0  0  0
 14 29  1  0  0  0
 16 18  1  0  0  0
 16 30  1  0  0  0
 17 19  2  0  0  0
 17 31  1  0  0  0
 18 20  2  0  0  0
 18 32  1  0  0  0
 19 20  1  0  0  0
 19 33  1  0  0  0
 20 34  1  0  0  0
M  END
> <PUBCHEM_CID>
673354

> <Activity>
Active

> <Inhibition>
69

$$$$
Row28_Row28
                    3D
 Structure written by MMmdl.
 33 34  0  0  1  0            999 V2000
    0.8592   -2.1175    1.5656 S   0  0  0  0  0  0
    0.0286    0.9190    2.2571 O   0  0  0  0  0  0
    2.2642    1.1097    2.1252 O   0  0  0  0  0  0
    0.5771   -6.2529   -2.7082 N   0  0  0  0  0  0
    1.2629   -6.2528   -3.8806 C   0  0  0  0  0  0
   -0.1865   -7.3749   -2.6446 C   0  0  0  0  0  0
    0.6503   -5.2823   -1.7455 C   0  0  0  0  0  0
    0.9287   -7.4086   -4.5813 C   0  0  0  0  0  0
    0.0189   -8.1091   -3.8097 C   0  0  0  0  0  0
   -0.4978   -4.5416   -1.3851 C   0  0  0  0  0  0
    1.8743   -5.0131   -1.0916 C   0  0  0  0  0  0
    2.2088   -5.2296   -4.3736 C   0  0  0  0  0  0
   -1.0869   -7.7947   -1.5503 C   0  0  0  0  0  0
   -0.4268   -3.5582   -0.3826 C   0  0  0  0  0  0
    1.9462   -4.0321   -0.0863 C   0  0  0  0  0  0
    0.7936   -3.3051    0.2756 C   0  0  0  0  0  0
    1.2692   -0.5433    0.7433 C   0  0  0  0  0  0
    1.2193    0.5366    1.7381 C   0  0  0  0  0  0
    1.2859   -7.6915   -5.4966 H   0  0  0  0  0  0
   -0.4189   -9.0006   -4.0536 H   0  0  0  0  0  0
   -1.3922   -4.7200   -1.8498 H   0  0  0  0  0  0
    2.7161   -5.5415   -1.3375 H   0  0  0  0  0  0
    3.2032   -5.4393   -3.9752 H   0  0  0  0  0  0
    1.8967   -4.2343   -4.0534 H   0  0  0  0  0  0
    2.2514   -5.2355   -5.4646 H   0  0  0  0  0  0
   -1.2007   -8.8797   -1.5373 H   0  0  0  0  0  0
   -0.6861   -7.4872   -0.5838 H   0  0  0  0  0  0
   -2.0659   -7.3358   -1.6935 H   0  0  0  0  0  0
   -1.2711   -3.0371   -0.1330 H   0  0  0  0  0  0
    2.8398   -3.8617    0.3819 H   0  0  0  0  0  0
    0.5496   -0.3401   -0.0547 H   0  0  0  0  0  0
    2.2688   -0.6256    0.3076 H   0  0  0  0  0  0
   -0.0224    1.6417    2.9141 H   0  0  0  0  0  0
  1 16  1  0  0  0
  1 17  1  0  0  0
  2 18  1  0  0  0
  2 33  1  0  0  0
  3 18  2  0  0  0
  4  5  1  0  0  0
  4  6  1  0  0  0
  4  7  1  0  0  0
  5  8  2  0  0  0
  5 12  1  0  0  0
  6  9  2  0  0  0
  6 13  1  0  0  0
  7 10  2  0  0  0
  7 11  1  0  0  0
  8  9  1  0  0  0
  8 19  1  0  0  0
  9 20  1  0  0  0
 10 14  1  0  0  0
 10 21  1  0  0  0
 11 15  2  0  0  0
 11 22  1  0  0  0
 12 23  1  0  0  0
 12 24  1  0  0  0
 12 25  1  0  0  0
 13 26  1  0  0  0
 13 27  1  0  0  0
 13 28  1  0  0  0
 14 16  2  0  0  0
 14 29  1  0  0  0
 15 16  1  0  0  0
 15 30  1  0  0  0
 17 18  1  0  0  0
 17 31  1  0  0  0
 17 32  1  0  0  0
M  END
> <PUBCHEM_CID>
767163

> <Activity>
Active

> <Inhibition>
91

$$$$
Row29_Row29
                    3D
 Structure written by MMmdl.
 34 36  0  0  1  0            999 V2000
    1.2086    0.6568    0.0000 Cl  0  0  0  0  0  0
    2.6202    2.5004    0.0000 S   0  0  0  0  0  0
   -0.8030    3.6433    0.0000 O   0  0  0  0  0  0
    0.8198    1.5431    0.0000 O   0  0  0  0  0  0
    0.5480    3.7788    0.0000 O   0  0  0  0  0  0
    1.6461    1.9716    0.0000 N   0  0  0  0  0  0
    1.4738    3.1064    0.0000 N   0  0  0  0  0  0
    0.5028    2.5896    0.0000 C   0  0  0  0  0  0
    2.0674    1.3745    0.0000 C   0  0  0  0  0  0
    0.9858    2.0208    0.0000 C   0  0  0  0  0  0
    1.8632    2.5119    0.0000 C   0  0  0  0  0  0
   -0.2000    2.5283    0.0000 C   0  0  0  0  0  0
    0.8191    3.1690    0.0000 C   0  0  0  0  0  0
   -0.7852    2.9748    0.0000 C   0  0  0  0  0  0
    1.9136    0.7258    0.0000 C   0  0  0  0  0  0
    2.6647    1.4057    0.0000 C   0  0  0  0  0  0
   -1.4945    2.7809    0.0000 C   0  0  0  0  0  0
   -1.4907    3.8745    0.0000 C   0  0  0  0  0  0
   -1.9367    3.3394    0.0000 C   0  0  0  0  0  0
    2.3549    0.1220    0.0000 C   0  0  0  0  0  0
    3.1057    0.8024    0.0000 C   0  0  0  0  0  0
    2.9501    0.1598    0.0000 C   0  0  0  0  0  0
   -1.7196    4.5764    0.0000 C   0  0  0  0  0  0
    1.9001    3.8126    0.0000 H   0  0  0  0  0  0
   -0.4299    1.7359    0.0000 H   0  0  0  0  0  0
    3.0188    2.1509    0.0000 H   0  0  0  0  0  0
   -1.7518    1.9971    0.0000 H   0  0  0  0  0  0
   -2.7616    3.3497    0.0000 H   0  0  0  0  0  0
    2.0049   -0.6251    0.0000 H   0  0  0  0  0  0
    3.9148    0.9638    0.0000 H   0  0  0  0  0  0
    3.4805   -0.4720    0.0000 H   0  0  0  0  0  0
   -0.9352    4.8321    0.0000 H   0  0  0  0  0  0
   -1.9754    5.3607    0.0000 H   0  0  0  0  0  0
   -2.5040    4.3206    0.0000 H   0  0  0  0  0  0
  1 15  1  0  0  0
  2 11  2  0  0  0
  3 14  1  0  0  0
  3 18  1  0  0  0
  4 10  2  0  0  0
  5 13  2  0  0  0
  6  9  1  0  0  0
  6 10  1  0  0  0
  6 11  1  0  0  0
  7 11  1  0  0  0
  7 13  1  0  0  0
  7 24  1  0  0  0
  8 10  1  0  0  0
  8 12  2  0  0  0
  8 13  1  0  0  0
  9 15  2  0  0  0
  9 16  1  0  0  0
 12 14  1  0  0  0
 12 25  1  0  0  0
 14 17  2  0  0  0
 15 20  1  0  0  0
 16 21  2  0  0  0
 16 26  1  0  0  0
 17 19  1  0  0  0
 17 27  1  0  0  0
 18 19  2  0  0  0
 18 23  1  0  0  0
 19 28  1  0  0  0
 20 22  2  0  0  0
 20 29  1  0  0  0
 21 22  1  0  0  0
 21 30  1  0  0  0
 22 31  1  0  0  0
 23 32  1  0  0  0
 23 33  1  0  0  0
 23 34  1  0  0  0
M  END
> <PUBCHEM_CID>
2891629

> <Activity>
Active

> <Inhibition>
87

$$$$
Row30_Row30
                    3D
 Structure written by MMmdl.
 45 48  0  0  1  0            999 V2000
   -1.9825    4.5023    0.1665 O   0  0  0  0  0  0
   -5.9523    1.4177   -1.6153 O   0  0  0  0  0  0
    3.6095   -0.3986    5.7279 O   0  0  0  0  0  0
    1.3833    1.0946   -0.0259 O   0  0  0  0  0  0
   -0.2746   -0.2561    0.7023 N   0  0  0  0  0  0
   -2.7540    2.3511   -0.2439 C   0  0  0  0  0  0
   -3.7916    1.5316   -0.7677 C   0  0  0  0  0  0
   -4.2398    4.3296   -0.3517 C   0  0  0  0  0  0
   -5.2983    3.5060   -0.8337 C   0  0  0  0  0  0
   -2.9506    3.7605   -0.1321 C   0  0  0  0  0  0
   -5.0496    2.1234   -1.1036 C   0  0  0  0  0  0
   -1.5509    1.7466    0.1942 C   0  0  0  0  0  0
   -1.3500    0.3507    0.1143 C   0  0  0  0  0  0
   -3.5560    0.1418   -0.9137 C   0  0  0  0  0  0
   -2.3546   -0.4412   -0.4705 C   0  0  0  0  0  0
   -4.4932    5.6967   -0.0789 C   0  0  0  0  0  0
   -6.5836    4.0768   -1.0157 C   0  0  0  0  0  0
   -5.7725    6.2422   -0.2664 C   0  0  0  0  0  0
   -6.8183    5.4320   -0.7318 C   0  0  0  0  0  0
    0.9914    0.2504    0.8162 C   0  0  0  0  0  0
    1.8049   -0.0678    1.9467 C   0  0  0  0  0  0
    2.8721    0.7907    2.3219 C   0  0  0  0  0  0
    1.5085   -1.1579    2.8050 C   0  0  0  0  0  0
    3.1367   -0.3767    4.4462 C   0  0  0  0  0  0
    3.5243    0.6441    3.5596 C   0  0  0  0  0  0
    2.1622   -1.3074    4.0430 C   0  0  0  0  0  0
    4.8633   -1.0730    5.9137 C   0  0  0  0  0  0
    5.2116   -0.9689    7.4098 C   0  0  0  0  0  0
   -0.8243    2.3258    0.6207 H   0  0  0  0  0  0
   -4.2658   -0.4689   -1.3257 H   0  0  0  0  0  0
   -2.2237   -1.4515   -0.5617 H   0  0  0  0  0  0
   -3.7528    6.3099    0.2683 H   0  0  0  0  0  0
   -7.3687    3.5113   -1.3466 H   0  0  0  0  0  0
   -0.4641   -1.0880    1.1628 H   0  0  0  0  0  0
   -5.9423    7.2281   -0.0570 H   0  0  0  0  0  0
   -7.7519    5.8281   -0.8591 H   0  0  0  0  0  0
    3.1529    1.5717    1.7228 H   0  0  0  0  0  0
    0.7832   -1.8364    2.5615 H   0  0  0  0  0  0
    4.2516    1.3093    3.8329 H   0  0  0  0  0  0
    1.8983   -2.0712    4.6696 H   0  0  0  0  0  0
    4.7865   -2.1278    5.6336 H   0  0  0  0  0  0
    5.6583   -0.6000    5.3295 H   0  0  0  0  0  0
    5.3241    0.0799    7.6929 H   0  0  0  0  0  0
    6.1439   -1.4937    7.6199 H   0  0  0  0  0  0
    4.4135   -1.4107    8.0105 H   0  0  0  0  0  0
  1 10  2  0  0  0
  2 11  2  0  0  0
  3 24  1  0  0  0
  3 27  1  0  0  0
  4 20  2  0  0  0
  5 13  1  0  0  0
  5 20  1  0  0  0
  5 34  1  0  0  0
  6  7  2  0  0  0
  6 10  1  0  0  0
  6 12  1  0  0  0
  7 11  1  0  0  0
  7 14  1  0  0  0
  8  9  2  0  0  0
  8 10  1  0  0  0
  8 16  1  0  0  0
  9 11  1  0  0  0
  9 17  1  0  0  0
 12 13  2  0  0  0
 12 29  1  0  0  0
 13 15  1  0  0  0
 14 15  2  0  0  0
 14 30  1  0  0  0
 15 31  1  0  0  0
 16 18  2  0  0  0
 16 32  1  0  0  0
 17 19  2  0  0  0
 17 33  1  0  0  0
 18 19  1  0  0  0
 18 35  1  0  0  0
 19 36  1  0  0  0
 20 21  1  0  0  0
 21 22  2  0  0  0
 21 23  1  0  0  0
 22 25  1  0  0  0
 22 37  1  0  0  0
 23 26  2  0  0  0
 23 38  1  0  0  0
 24 25  2  0  0  0
 24 26  1  0  0  0
 25 39  1  0  0  0
 26 40  1  0  0  0
 27 28  1  0  0  0
 27 41  1  0  0  0
 27 42  1  0  0  0
 28 43  1  0  0  0
 28 44  1  0  0  0
 28 45  1  0  0  0
M  END
> <PUBCHEM_CID>
2892619

> <Activity>
Active

> <Inhibition>
57

$$$$
Row31_Row31
                    3D
 Structure written by MMmdl.
 35 37  0  0  1  0            999 V2000
   -5.4144    1.2267    0.0000 Cl  0  0  0  0  0  0
   -3.3998   -0.4324    0.0000 S   0  0  0  0  0  0
   -2.5050    0.5504    0.0000 O   0  0  0  0  0  0
   -1.7192   -1.6348    0.0000 O   0  0  0  0  0  0
    0.3193   -1.8988    0.0000 O   0  0  0  0  0  0
   -2.9167    0.1143    0.0000 N   0  0  0  0  0  0
   -2.5227   -1.0063    0.0000 N   0  0  0  0  0  0
   -3.3450    0.7046    0.0000 C   0  0  0  0  0  0
   -1.9566   -0.4818    0.0000 C   0  0  0  0  0  0
   -2.4647    0.0748    0.0000 C   0  0  0  0  0  0
   -2.9195   -0.4266    0.0000 C   0  0  0  0  0  0
   -2.0504   -1.0527    0.0000 C   0  0  0  0  0  0
   -4.0877    0.6723    0.0000 C   0  0  0  0  0  0
   -3.0411    1.3561    0.0000 C   0  0  0  0  0  0
   -1.4111   -0.4342    0.0000 C   0  0  0  0  0  0
   -4.5230    1.2796    0.0000 C   0  0  0  0  0  0
   -3.4726    1.9650    0.0000 C   0  0  0  0  0  0
   -4.2140    1.9262    0.0000 C   0  0  0  0  0  0
   -0.8563   -0.8976    0.0000 C   0  0  0  0  0  0
   -0.1805   -0.6958    0.0000 C   0  0  0  0  0  0
    0.3817   -1.1743    0.0000 C   0  0  0  0  0  0
    1.1021   -1.0009    0.0000 C   0  0  0  0  0  0
    1.4770   -1.6401    0.0000 C   0  0  0  0  0  0
    0.9783   -2.1865    0.0000 C   0  0  0  0  0  0
   -2.9427   -1.7164    0.0000 H   0  0  0  0  0  0
   -4.4486   -0.0696    0.0000 H   0  0  0  0  0  0
   -2.2194    1.4304    0.0000 H   0  0  0  0  0  0
   -1.1638    0.3529    0.0000 H   0  0  0  0  0  0
   -3.1131    2.7075    0.0000 H   0  0  0  0  0  0
   -4.6721    2.6123    0.0000 H   0  0  0  0  0  0
   -1.0225   -1.7056    0.0000 H   0  0  0  0  0  0
   -0.0106    0.1115    0.0000 H   0  0  0  0  0  0
    1.4249   -0.2417    0.0000 H   0  0  0  0  0  0
    2.2975   -1.7262    0.0000 H   0  0  0  0  0  0
    1.1501   -2.9934    0.0000 H   0  0  0  0  0  0
  1 16  1  0  0  0
  2 11  2  0  0  0
  3 10  2  0  0  0
  4 12  2  0  0  0
  5 21  1  0  0  0
  5 24  1  0  0  0
  6  8  1  0  0  0
  6 10  1  0  0  0
  6 11  1  0  0  0
  7 11  1  0  0  0
  7 12  1  0  0  0
  7 25  1  0  0  0
  8 13  2  0  0  0
  8 14  1  0  0  0
  9 10  1  0  0  0
  9 12  1  0  0  0
  9 15  2  0  0  0
 13 16  1  0  0  0
 13 26  1  0  0  0
 14 17  2  0  0  0
 14 27  1  0  0  0
 15 19  1  0  0  0
 15 28  1  0  0  0
 16 18  2  0  0  0
 17 18  1  0  0  0
 17 29  1  0  0  0
 18 30  1  0  0  0
 19 20  2  0  0  0
 19 31  1  0  0  0
 20 21  1  0  0  0
 20 32  1  0  0  0
 21 22  2  0  0  0
 22 23  1  0  0  0
 22 33  1  0  0  0
 23 24  2  0  0  0
 23 34  1  0  0  0
 24 35  1  0  0  0
M  END
> <PUBCHEM_CID>
1584378

> <Activity>
Active

> <Inhibition>
85

$$$$
Row32_Row32
                    3D
 Structure written by MMmdl.
 34 36  0  0  1  0            999 V2000
   -1.1889    1.6962    0.0000 Br  0  0  0  0  0  0
   -1.3635   -1.5510    0.0000 S   0  0  0  0  0  0
    0.7870   -1.1296    0.0000 O   0  0  0  0  0  0
    1.8114   -3.5030    0.0000 O   0  0  0  0  0  0
    0.4948   -3.2594    0.0000 O   0  0  0  0  0  0
   -0.1735   -1.2909    0.0000 N   0  0  0  0  0  0
   -0.3132   -2.4065    0.0000 N   0  0  0  0  0  0
   -0.4098   -0.6065    0.0000 C   0  0  0  0  0  0
   -0.1256   -0.0021    0.0000 C   0  0  0  0  0  0
    0.4827   -1.5136    0.0000 C   0  0  0  0  0  0
    0.8141   -2.1522    0.0000 C   0  0  0  0  0  0
   -0.5588   -1.7494    0.0000 C   0  0  0  0  0  0
   -0.9275   -0.5077    0.0000 C   0  0  0  0  0  0
    0.3492   -2.6243    0.0000 C   0  0  0  0  0  0
   -0.3679    0.6911    0.0000 C   0  0  0  0  0  0
    0.4177   -0.0943    0.0000 C   0  0  0  0  0  0
    1.5303   -2.2381    0.0000 C   0  0  0  0  0  0
   -1.1578    0.1835    0.0000 C   0  0  0  0  0  0
   -0.8785    0.7835    0.0000 C   0  0  0  0  0  0
    1.9700   -2.7948    0.0000 C   0  0  0  0  0  0
    2.6828   -2.7059    0.0000 C   0  0  0  0  0  0
    2.9483   -3.3729    0.0000 C   0  0  0  0  0  0
    2.3962   -3.8578    0.0000 C   0  0  0  0  0  0
   -0.8847   -3.0015    0.0000 H   0  0  0  0  0  0
   -1.4708   -1.1285    0.0000 H   0  0  0  0  0  0
    0.1678    1.3185    0.0000 H   0  0  0  0  0  0
    0.2796   -0.9077    0.0000 H   0  0  0  0  0  0
    1.2310   -0.2324    0.0000 H   0  0  0  0  0  0
    0.5558    0.7191    0.0000 H   0  0  0  0  0  0
    1.9337   -1.5184    0.0000 H   0  0  0  0  0  0
   -1.9814    0.2305    0.0000 H   0  0  0  0  0  0
    3.1027   -1.9957    0.0000 H   0  0  0  0  0  0
    3.7505   -3.5655    0.0000 H   0  0  0  0  0  0
    2.4686   -4.6796    0.0000 H   0  0  0  0  0  0
  1 19  1  0  0  0
  2 12  2  0  0  0
  3 10  2  0  0  0
  4 20  1  0  0  0
  4 23  1  0  0  0
  5 14  2  0  0  0
  6  8  1  0  0  0
  6 10  1  0  0  0
  6 12  1  0  0  0
  7 12  1  0  0  0
  7 14  1  0  0  0
  7 24  1  0  0  0
  8  9  2  0  0  0
  8 13  1  0  0  0
  9 15  1  0  0  0
  9 16  1  0  0  0
 10 11  1  0  0  0
 11 14  1  0  0  0
 11 17  2  0  0  0
 13 18  2  0  0  0
 13 25  1  0  0  0
 15 19  2  0  0  0
 15 26  1  0  0  0
 16 27  1  0  0  0
 16 28  1  0  0  0
 16 29  1  0  0  0
 17 20  1  0  0  0
 17 30  1  0  0  0
 18 19  1  0  0  0
 18 31  1  0  0  0
 20 21  2  0  0  0
 21 22  1  0  0  0
 21 32  1  0  0  0
 22 23  2  0  0  0
 22 33  1  0  0  0
 23 34  1  0  0  0
M  END
> <PUBCHEM_CID>
2261548

> <Activity>
Active

> <Inhibition>
98

$$$$
Row33_Row33
                    3D
 Structure written by MMmdl.
 42 44  0  0  1  0            999 V2000
   -2.7343   -1.5549    0.8142 S   0  0  0  0  0  0
   -0.3552   -2.6164   -3.2003 O   0  0  0  0  0  0
    3.1797    1.2635    2.3850 O   0  0  0  0  0  0
    1.1187   -1.5458   -1.9502 N   0  0  0  0  0  0
   -1.1436    0.2286   -0.4886 N   0  0  0  0  0  0
   -1.8162   -3.3925   -0.7162 C   0  0  0  0  0  0
   -1.1332   -2.1912   -1.0791 C   0  0  0  0  0  0
   -2.7408   -3.2408    0.3400 C   0  0  0  0  0  0
   -1.5417   -1.0489   -0.3602 C   0  0  0  0  0  0
   -3.5209   -4.2199    0.9783 C   0  0  0  0  0  0
   -1.5621   -4.7123   -1.3569 C   0  0  0  0  0  0
   -0.1146   -2.1290   -2.0720 C   0  0  0  0  0  0
   -4.6371   -4.7902    0.3260 C   0  0  0  0  0  0
   -3.1766   -4.6521    2.2790 C   0  0  0  0  0  0
    1.6942   -0.9567   -0.8580 C   0  0  0  0  0  0
   -5.3893   -5.7948    0.9633 C   0  0  0  0  0  0
   -3.9302   -5.6581    2.9120 C   0  0  0  0  0  0
    1.5162   -1.4069    0.4714 C   0  0  0  0  0  0
    2.5089    0.1741   -1.0846 C   0  0  0  0  0  0
   -5.0323   -6.2344    2.2523 C   0  0  0  0  0  0
    2.0342   -0.6725    1.5534 C   0  0  0  0  0  0
    3.0336    0.9068   -0.0039 C   0  0  0  0  0  0
    2.7537    0.5151    1.3210 C   0  0  0  0  0  0
    2.3171    2.3826    2.6622 C   0  0  0  0  0  0
   -1.8209   -4.6688   -2.4146 H   0  0  0  0  0  0
   -2.1449   -5.5192   -0.9118 H   0  0  0  0  0  0
   -0.5104   -4.9793   -1.2567 H   0  0  0  0  0  0
    1.6478   -1.5166   -2.7641 H   0  0  0  0  0  0
   -4.9071   -4.4804   -0.6123 H   0  0  0  0  0  0
   -2.3718   -4.2478    2.7688 H   0  0  0  0  0  0
   -1.5224    0.9086    0.0889 H   0  0  0  0  0  0
   -0.4795    0.4734   -1.1494 H   0  0  0  0  0  0
   -6.1942   -6.2085    0.4868 H   0  0  0  0  0  0
   -3.6726   -5.9744    3.8503 H   0  0  0  0  0  0
    0.9937   -2.2628    0.6610 H   0  0  0  0  0  0
    2.7058    0.4895   -2.0379 H   0  0  0  0  0  0
   -5.5705   -6.9747    2.7081 H   0  0  0  0  0  0
    1.8739   -0.9997    2.5084 H   0  0  0  0  0  0
    3.6037    1.7361   -0.1831 H   0  0  0  0  0  0
    2.6896    2.8840    3.5546 H   0  0  0  0  0  0
    2.3266    3.1017    1.8402 H   0  0  0  0  0  0
    1.2877    2.0701    2.8550 H   0  0  0  0  0  0
  1  8  1  0  0  0
  1  9  1  0  0  0
  2 12  2  0  0  0
  3 23  1  0  0  0
  3 24  1  0  0  0
  4 12  1  0  0  0
  4 15  1  0  0  0
  4 28  1  0  0  0
  5  9  1  0  0  0
  5 31  1  0  0  0
  5 32  1  0  0  0
  6  7  1  0  0  0
  6  8  2  0  0  0
  6 11  1  0  0  0
  7  9  2  0  0  0
  7 12  1  0  0  0
  8 10  1  0  0  0
 10 13  2  0  0  0
 10 14  1  0  0  0
 11 25  1  0  0  0
 11 26  1  0  0  0
 11 27  1  0  0  0
 13 16  1  0  0  0
 13 29  1  0  0  0
 14 17  2  0  0  0
 14 30  1  0  0  0
 15 18  2  0  0  0
 15 19  1  0  0  0
 16 20  2  0  0  0
 16 33  1  0  0  0
 17 20  1  0  0  0
 17 34  1  0  0  0
 18 21  1  0  0  0
 18 35  1  0  0  0
 19 22  2  0  0  0
 19 36  1  0  0  0
 20 37  1  0  0  0
 21 23  2  0  0  0
 21 38  1  0  0  0
 22 23  1  0  0  0
 22 39  1  0  0  0
 24 40  1  0  0  0
 24 41  1  0  0  0
 24 42  1  0  0  0
M  END
> <PUBCHEM_CID>
722851

> <Activity>
Active

> <Inhibition>
54

$$$$
Row34_Row34
                    3D
 Structure written by MMmdl.
 37 39  0  0  1  0            999 V2000
    1.1004    1.2147    0.0000 O   0  0  0  0  0  0
    0.6884    2.5054    0.0000 O   0  0  0  0  0  0
   -0.6803    2.7112    0.0000 O   0  0  0  0  0  0
   -0.7177   -1.9607    0.0000 N   0  0  0  0  0  0
   -1.1096   -1.6425    0.0000 N   0  0  0  0  0  0
   -1.1655   -2.5093    0.0000 N   0  0  0  0  0  0
   -0.2643   -0.9499    0.0000 N   0  0  0  0  0  0
   -0.3228   -0.4482    0.0000 N   0  0  0  0  0  0
   -1.5752   -2.1798    0.0000 C   0  0  0  0  0  0
   -2.0122   -2.2400    0.0000 C   0  0  0  0  0  0
   -0.6920   -1.5116    0.0000 C   0  0  0  0  0  0
   -1.5952   -2.6327    0.0000 C   0  0  0  0  0  0
   -0.0596    0.7507    0.0000 C   0  0  0  0  0  0
   -2.5613   -2.7655    0.0000 C   0  0  0  0  0  0
   -1.9195   -1.7617    0.0000 C   0  0  0  0  0  0
    0.1117    0.1154    0.0000 C   0  0  0  0  0  0
    0.4535    1.3090    0.0000 C   0  0  0  0  0  0
   -0.7416    0.8869    0.0000 C   0  0  0  0  0  0
   -2.9721   -2.8251    0.0000 C   0  0  0  0  0  0
   -2.3295   -1.8180    0.0000 C   0  0  0  0  0  0
   -2.8507   -2.3559    0.0000 C   0  0  0  0  0  0
    0.2462    2.0001    0.0000 C   0  0  0  0  0  0
   -0.9455    1.5356    0.0000 C   0  0  0  0  0  0
   -0.4714    2.1082    0.0000 C   0  0  0  0  0  0
    1.6116    1.8621    0.0000 H   0  0  0  0  0  0
    0.4224    3.2864    0.0000 H   0  0  0  0  0  0
   -1.4905    2.8670    0.0000 H   0  0  0  0  0  0
   -2.1060   -3.2805    0.0000 H   0  0  0  0  0  0
   -2.4465   -3.5825    0.0000 H   0  0  0  0  0  0
   -1.3203   -1.1946    0.0000 H   0  0  0  0  0  0
    0.7580   -0.3973    0.0000 H   0  0  0  0  0  0
    0.9052    0.3411    0.0000 H   0  0  0  0  0  0
   -1.2928    0.2731    0.0000 H   0  0  0  0  0  0
   -3.5865   -3.3758    0.0000 H   0  0  0  0  0  0
   -2.7022   -1.0820    0.0000 H   0  0  0  0  0  0
   -3.5702   -1.9522    0.0000 H   0  0  0  0  0  0
   -1.7551    1.6942    0.0000 H   0  0  0  0  0  0
  1 17  1  0  0  0
  1 25  1  0  0  0
  2 22  1  0  0  0
  2 26  1  0  0  0
  3 24  1  0  0  0
  3 27  1  0  0  0
  4  6  2  0  0  0
  4 11  1  0  0  0
  5  9  1  0  0  0
  5 11  2  0  0  0
  6 12  1  0  0  0
  7  8  2  0  0  0
  7 11  1  0  0  0
  8 16  1  0  0  0
  9 10  1  0  0  0
  9 12  2  0  0  0
 10 14  2  0  0  0
 10 15  1  0  0  0
 12 28  1  0  0  0
 13 16  1  0  0  0
 13 17  2  0  0  0
 13 18  1  0  0  0
 14 19  1  0  0  0
 14 29  1  0  0  0
 15 20  2  0  0  0
 15 30  1  0  0  0
 16 31  1  0  0  0
 16 32  1  0  0  0
 17 22  1  0  0  0
 18 23  2  0  0  0
 18 33  1  0  0  0
 19 21  2  0  0  0
 19 34  1  0  0  0
 20 21  1  0  0  0
 20 35  1  0  0  0
 21 36  1  0  0  0
 22 24  2  0  0  0
 23 24  1  0  0  0
 23 37  1  0  0  0
M  END
> <PUBCHEM_CID>
5341739

> <Activity>
Active

> <Inhibition>
77

$$$$
Row35_Row35
                    3D
 Structure written by MMmdl.
 31 33  0  0  1  0            999 V2000
   -0.8110    2.8011    0.0000 I   0  0  0  0  0  0
    1.9843   -0.3558    0.0000 S   0  0  0  0  0  0
    0.9739    1.6801    0.0000 F   0  0  0  0  0  0
   -0.4017    1.2748    0.0000 O   0  0  0  0  0  0
    0.9123    0.9776    0.0000 O   0  0  0  0  0  0
    0.2201   -1.3286    0.0000 O   0  0  0  0  0  0
    1.4068    0.3932    0.0000 N   0  0  0  0  0  0
    1.0656   -0.7931    0.0000 N   0  0  0  0  0  0
    0.3667   -0.0945    0.0000 C   0  0  0  0  0  0
    1.8758    0.9519    0.0000 C   0  0  0  0  0  0
    0.8855    0.4489    0.0000 C   0  0  0  0  0  0
    1.4541   -0.2267    0.0000 C   0  0  0  0  0  0
    0.5399   -0.7520    0.0000 C   0  0  0  0  0  0
   -0.2605   -0.0281    0.0000 C   0  0  0  0  0  0
    1.6406    1.5983    0.0000 C   0  0  0  0  0  0
    2.6060    0.8871    0.0000 C   0  0  0  0  0  0
   -0.5777    0.5794    0.0000 C   0  0  0  0  0  0
    2.1242    2.1669    0.0000 C   0  0  0  0  0  0
    3.0889    1.4521    0.0000 C   0  0  0  0  0  0
    2.8481    2.0938    0.0000 C   0  0  0  0  0  0
   -1.1719    0.5770    0.0000 C   0  0  0  0  0  0
   -1.3442    1.2821    0.0000 C   0  0  0  0  0  0
   -0.8523    1.7036    0.0000 C   0  0  0  0  0  0
    1.4213   -1.5375    0.0000 H   0  0  0  0  0  0
   -0.7246   -0.7102    0.0000 H   0  0  0  0  0  0
    2.9177    0.1232    0.0000 H   0  0  0  0  0  0
    1.8162    2.9323    0.0000 H   0  0  0  0  0  0
    3.9015    1.3092    0.0000 H   0  0  0  0  0  0
    3.3514    2.7474    0.0000 H   0  0  0  0  0  0
   -1.6800   -0.0729    0.0000 H   0  0  0  0  0  0
   -2.1295    1.5348    0.0000 H   0  0  0  0  0  0
  1 23  1  0  0  0
  2 12  2  0  0  0
  3 15  1  0  0  0
  4 17  1  0  0  0
  4 23  1  0  0  0
  5 11  2  0  0  0
  6 13  2  0  0  0
  7 10  1  0  0  0
  7 11  1  0  0  0
  7 12  1  0  0  0
  8 12  1  0  0  0
  8 13  1  0  0  0
  8 24  1  0  0  0
  9 11  1  0  0  0
  9 13  1  0  0  0
  9 14  2  0  0  0
 10 15  2  0  0  0
 10 16  1  0  0  0
 14 17  1  0  0  0
 14 25  1  0  0  0
 15 18  1  0  0  0
 16 19  2  0  0  0
 16 26  1  0  0  0
 17 21  2  0  0  0
 18 20  2  0  0  0
 18 27  1  0  0  0
 19 20  1  0  0  0
 19 28  1  0  0  0
 20 29  1  0  0  0
 21 22  1  0  0  0
 21 30  1  0  0  0
 22 23  2  0  0  0
 22 31  1  0  0  0
M  END
> <PUBCHEM_CID>
5347292

> <Activity>
Active

> <Inhibition>
97

$$$$
Row36_Row36
                    3D
 Structure written by MMmdl.
 38 39  0  0  1  0            999 V2000
   -2.2491    0.6149   -1.3378 S   0  0  0  0  0  0
   -1.0846   -3.4748    0.3194 O   0  0  0  0  0  0
    0.6361    2.9367   -1.1269 O   0  0  0  0  0  0
   -5.5326    2.4200    3.4934 O   0  0  0  0  0  0
    0.9957   -2.8291   -0.3004 O   0  0  0  0  0  0
   -1.0861    3.3511    0.2418 N   0  0  0  0  0  0
   -2.9326   -2.0226   -1.3235 N   0  0  0  0  0  0
    0.0319   -0.0359   -0.3686 C   0  0  0  0  0  0
   -0.6921    1.1255   -0.7169 C   0  0  0  0  0  0
   -0.7015   -1.2541   -0.5304 C   0  0  0  0  0  0
   -2.0002   -1.0904   -1.0528 C   0  0  0  0  0  0
    1.4088    0.0254    0.1951 C   0  0  0  0  0  0
   -0.3635    2.4806   -0.5280 C   0  0  0  0  0  0
   -2.1364    3.0881    1.0860 C   0  0  0  0  0  0
   -0.2183   -2.5403   -0.1783 C   0  0  0  0  0  0
   -3.1094    4.0987    1.2530 C   0  0  0  0  0  0
   -2.2907    1.8839    1.8164 C   0  0  0  0  0  0
   -4.4272    2.6516    2.7167 C   0  0  0  0  0  0
   -4.2451    3.8859    2.0598 C   0  0  0  0  0  0
   -3.4338    1.6586    2.6035 C   0  0  0  0  0  0
   -0.7603   -4.8142    0.7028 C   0  0  0  0  0  0
   -6.6287    1.8511    2.7544 C   0  0  0  0  0  0
    1.4462   -0.5161    1.1426 H   0  0  0  0  0  0
    1.7402    1.0452    0.3943 H   0  0  0  0  0  0
    2.1136   -0.4243   -0.5076 H   0  0  0  0  0  0
   -0.8326    4.2859    0.1689 H   0  0  0  0  0  0
   -2.9987    4.9981    0.7782 H   0  0  0  0  0  0
   -1.5732    1.1595    1.7892 H   0  0  0  0  0  0
   -3.7719   -1.7612   -1.7353 H   0  0  0  0  0  0
   -2.7705   -2.9540   -1.1092 H   0  0  0  0  0  0
   -4.9375    4.6309    2.1657 H   0  0  0  0  0  0
   -3.5381    0.7683    3.0976 H   0  0  0  0  0  0
   -1.6472   -5.2950    1.1173 H   0  0  0  0  0  0
    0.0224   -4.8104    1.4622 H   0  0  0  0  0  0
   -0.4197   -5.3781   -0.1675 H   0  0  0  0  0  0
   -7.4171    1.5992    3.4633 H   0  0  0  0  0  0
   -7.0295    2.5723    2.0378 H   0  0  0  0  0  0
   -6.3412    0.9349    2.2291 H   0  0  0  0  0  0
  1  9  1  0  0  0
  1 11  1  0  0  0
  2 15  1  0  0  0
  2 21  1  0  0  0
  3 13  2  0  0  0
  4 18  1  0  0  0
  4 22  1  0  0  0
  5 15  2  0  0  0
  6 13  1  0  0  0
  6 14  1  0  0  0
  6 26  1  0  0  0
  7 11  1  0  0  0
  7 29  1  0  0  0
  7 30  1  0  0  0
  8  9  2  0  0  0
  8 10  1  0  0  0
  8 12  1  0  0  0
  9 13  1  0  0  0
 10 11  2  0  0  0
 10 15  1  0  0  0
 12 23  1  0  0  0
 12 24  1  0  0  0
 12 25  1  0  0  0
 14 16  2  0  0  0
 14 17  1  0  0  0
 16 19  1  0  0  0
 16 27  1  0  0  0
 17 20  2  0  0  0
 17 28  1  0  0  0
 18 19  2  0  0  0
 18 20  1  0  0  0
 19 31  1  0  0  0
 20 32  1  0  0  0
 21 33  1  0  0  0
 21 34  1  0  0  0
 21 35  1  0  0  0
 22 36  1  0  0  0
 22 37  1  0  0  0
 22 38  1  0  0  0
M  END
> <PUBCHEM_CID>
2756467

> <Activity>
Active

> <Inhibition>
57

$$$$
Row37_Row37
                    3D
 Structure written by MMmdl.
 50 53  0  0  1  0            999 V2000
   -1.2589    0.1416    0.0000 S   0  0  0  0  0  0
   -0.4974   -2.8183    0.0000 O   0  0  0  0  0  0
   -2.6879    0.9666    0.0000 O   0  0  0  0  0  0
   -3.4023    3.8541    0.0000 O   0  0  0  0  0  0
   -1.9734    4.6791    0.0000 O   0  0  0  0  0  0
    0.1700    0.1416    0.0000 N   0  0  0  0  0  0
   -1.9734   -1.9209    0.0000 N   0  0  0  0  0  0
    2.3134   -1.0959    0.0000 C   0  0  0  0  0  0
    1.5990   -1.5084    0.0000 C   0  0  0  0  0  0
    2.3134   -0.2709    0.0000 C   0  0  0  0  0  0
    0.8845   -1.0959    0.0000 C   0  0  0  0  0  0
    1.5990    0.1416    0.0000 C   0  0  0  0  0  0
    0.8845   -0.2709    0.0000 C   0  0  0  0  0  0
    0.1700   -1.5084    0.0000 C   0  0  0  0  0  0
   -0.5444   -1.0959    0.0000 C   0  0  0  0  0  0
    0.1700   -2.3334    0.0000 C   0  0  0  0  0  0
   -0.5444   -0.2709    0.0000 C   0  0  0  0  0  0
    0.8375   -2.8183    0.0000 C   0  0  0  0  0  0
   -0.2425   -3.6030    0.0000 C   0  0  0  0  0  0
    0.5825   -3.6030    0.0000 C   0  0  0  0  0  0
   -1.2589   -1.5084    0.0000 C   0  0  0  0  0  0
   -1.2589    0.9666    0.0000 C   0  0  0  0  0  0
   -0.7274   -4.2704    0.0000 C   0  0  0  0  0  0
   -1.9734    1.3791    0.0000 C   0  0  0  0  0  0
   -1.9734    2.2041    0.0000 C   0  0  0  0  0  0
   -2.6879    2.6166    0.0000 C   0  0  0  0  0  0
   -1.2589    2.6166    0.0000 C   0  0  0  0  0  0
   -2.6879    3.4416    0.0000 C   0  0  0  0  0  0
   -1.2589    3.4416    0.0000 C   0  0  0  0  0  0
   -1.9734    3.8541    0.0000 C   0  0  0  0  0  0
   -3.4023    4.6791    0.0000 H   0  0  0  0  0  0
   -1.2589    5.0916    0.0000 H   0  0  0  0  0  0
    2.7506   -1.7956    0.0000 H   0  0  0  0  0  0
    3.1379   -1.1247    0.0000 H   0  0  0  0  0  0
    1.9863   -2.2369    0.0000 H   0  0  0  0  0  0
    1.2117   -2.2369    0.0000 H   0  0  0  0  0  0
    3.1379   -0.2421    0.0000 H   0  0  0  0  0  0
    2.7506    0.4287    0.0000 H   0  0  0  0  0  0
    1.9863    0.8700    0.0000 H   0  0  0  0  0  0
    1.2117    0.8700    0.0000 H   0  0  0  0  0  0
    1.6221   -2.5634    0.0000 H   0  0  0  0  0  0
    1.0674   -4.2704    0.0000 H   0  0  0  0  0  0
   -0.4344    0.9954    0.0000 H   0  0  0  0  0  0
   -0.8217    1.6662    0.0000 H   0  0  0  0  0  0
   -1.3948   -3.7855    0.0000 H   0  0  0  0  0  0
   -1.2123   -4.9378    0.0000 H   0  0  0  0  0  0
   -0.0600   -4.7553    0.0000 H   0  0  0  0  0  0
   -3.4023    2.2041    0.0000 H   0  0  0  0  0  0
   -0.5444    2.2041    0.0000 H   0  0  0  0  0  0
   -0.5444    3.8541    0.0000 H   0  0  0  0  0  0
  1 17  1  0  0  0
  1 22  1  0  0  0
  2 16  1  0  0  0
  2 19  1  0  0  0
  3 24  2  0  0  0
  4 28  1  0  0  0
  4 31  1  0  0  0
  5 30  1  0  0  0
  5 32  1  0  0  0
  6 13  2  0  0  0
  6 17  1  0  0  0
  7 21  3  0  0  0
  8  9  1  0  0  0
  8 10  1  0  0  0
  8 33  1  0  0  0
  8 34  1  0  0  0
  9 11  1  0  0  0
  9 35  1  0  0  0
  9 36  1  0  0  0
 10 12  1  0  0  0
 10 37  1  0  0  0
 10 38  1  0  0  0
 11 13  1  0  0  0
 11 14  2  0  0  0
 12 13  1  0  0  0
 12 39  1  0  0  0
 12 40  1  0  0  0
 14 15  1  0  0  0
 14 16  1  0  0  0
 15 17  2  0  0  0
 15 21  1  0  0  0
 16 18  2  0  0  0
 18 20  1  0  0  0
 18 41  1  0  0  0
 19 20  2  0  0  0
 19 23  1  0  0  0
 20 42  1  0  0  0
 22 24  1  0  0  0
 22 43  1  0  0  0
 22 44  1  0  0  0
 23 45  1  0  0  0
 23 46  1  0  0  0
 23 47  1  0  0  0
 24 25  1  0  0  0
 25 26  2  0  0  0
 25 27  1  0  0  0
 26 28  1  0  0  0
 26 48  1  0  0  0
 27 29  2  0  0  0
 27 49  1  0  0  0
 28 30  2  0  0  0
 29 30  1  0  0  0
 29 50  1  0  0  0
M  END
> <PUBCHEM_CID>
1121563

> <Activity>
Active

> <Inhibition>
86

$$$$
Row38_Row38
                    3D
 Structure written by MMmdl.
 31 33  0  0  1  0            999 V2000
    2.8851   -3.6449    3.8890 I   0  0  0  0  0  0
   -0.7664    1.0315   -0.2825 O   0  0  0  0  0  0
    2.6628   -2.4835   -1.9751 O   0  0  0  0  0  0
    0.1029   -2.7242   -3.3130 O   0  0  0  0  0  0
    1.3615   -0.6115   -1.2961 N   0  0  0  0  0  0
   -0.3920   -3.6413   -1.3139 N   0  0  0  0  0  0
    1.4308   -2.1335   -1.3504 C   0  0  2  0  0  0
    1.2907   -2.8925   -0.0752 C   0  0  0  0  0  0
    1.5005    0.1323   -0.0045 C   0  0  0  0  0  0
    0.4806    0.1620   -2.2339 C   0  0  0  0  0  0
    0.3333   -2.8212   -2.0865 C   0  0  0  0  0  0
    0.1537   -3.7035   -0.1071 C   0  0  0  0  0  0
    0.1023    0.3261    0.6303 C   0  0  0  0  0  0
   -0.9036    0.4092   -1.5785 C   0  0  0  0  0  0
    2.1224   -2.9259    1.0652 C   0  0  0  0  0  0
   -0.2463   -4.4772    0.9945 C   0  0  0  0  0  0
    1.7330   -3.6796    2.1907 C   0  0  0  0  0  0
    0.5493   -4.4488    2.1565 C   0  0  0  0  0  0
    1.9347    1.1170   -0.2034 H   0  0  0  0  0  0
    2.1779   -0.3437    0.6946 H   0  0  0  0  0  0
    0.9467    1.1307   -2.4356 H   0  0  0  0  0  0
    0.3673   -0.3176   -3.2032 H   0  0  0  0  0  0
    0.1991    0.9203    1.5401 H   0  0  0  0  0  0
   -0.3343   -0.6387    0.9005 H   0  0  0  0  0  0
   -1.4862    1.0796   -2.2133 H   0  0  0  0  0  0
   -1.4542   -0.5295   -1.4836 H   0  0  0  0  0  0
   -1.1589   -4.1555   -1.6096 H   0  0  0  0  0  0
    3.0029   -2.4084    1.0858 H   0  0  0  0  0  0
    3.3623   -2.0682   -1.4274 H   0  0  0  0  0  0
   -1.0915   -5.0493    0.9539 H   0  0  0  0  0  0
    0.2728   -4.9944    2.9740 H   0  0  0  0  0  0
  1 17  1  0  0  0
  2 13  1  0  0  0
  2 14  1  0  0  0
  3  7  1  0  0  0
  3 29  1  0  0  0
  4 11  2  0  0  0
  5  7  1  0  0  0
  5  9  1  0  0  0
  5 10  1  0  0  0
  6 11  1  0  0  0
  6 12  1  0  0  0
  6 27  1  0  0  0
  7  8  1  0  0  0
  7 11  1  0  0  0
  8 12  2  0  0  0
  8 15  1  0  0  0
  9 13  1  0  0  0
  9 19  1  0  0  0
  9 20  1  0  0  0
 10 14  1  0  0  0
 10 21  1  0  0  0
 10 22  1  0  0  0
 12 16  1  0  0  0
 13 23  1  0  0  0
 13 24  1  0  0  0
 14 25  1  0  0  0
 14 26  1  0  0  0
 15 17  2  0  0  0
 15 28  1  0  0  0
 16 18  2  0  0  0
 16 30  1  0  0  0
 17 18  1  0  0  0
 18 31  1  0  0  0
M  END
> <PUBCHEM_CID>
5335507

> <Activity>
Active

> <Inhibition>
62

$$$$
Row39_Row39
                    3D
 Structure written by MMmdl.
 39 41  0  0  1  0            999 V2000
   -2.2844   -2.9229   -0.0932 S   0  0  0  0  0  0
   -0.1838   -2.5423    1.9006 S   0  0  0  0  0  0
   -2.1160    0.3198   -1.7475 O   0  0  0  0  0  0
   -5.4823   -6.4959   -1.9833 O   0  0  0  0  0  0
   -6.8358   -6.0995   -4.3929 O   0  0  0  0  0  0
   -1.4062   -0.5828    0.2922 N   0  0  0  0  0  0
   -0.8712    0.6626    0.9043 C   0  0  0  0  0  0
   -0.7030    0.6079    2.4708 C   0  0  0  0  0  0
   -1.7032    1.9573    0.5581 C   0  0  0  0  0  0
   -0.3401    1.9334    3.1952 C   0  0  0  0  0  0
   -1.2849    3.2659    1.2797 C   0  0  0  0  0  0
   -1.2865    3.0866    2.8096 C   0  0  0  0  0  0
   -2.1066   -0.6316   -0.9333 C   0  0  0  0  0  0
   -1.2671   -1.8401    0.7892 C   0  0  0  0  0  0
   -2.7986   -1.7942   -1.2970 C   0  0  0  0  0  0
   -3.6524   -1.9392   -2.3339 C   0  0  0  0  0  0
   -4.4125   -3.0360   -2.7873 C   0  0  0  0  0  0
   -4.5632   -4.2806   -2.1199 C   0  0  0  0  0  0
   -5.1206   -2.8845   -4.0126 C   0  0  0  0  0  0
   -5.3668   -5.3153   -2.6446 C   0  0  0  0  0  0
   -5.9294   -3.9062   -4.5387 C   0  0  0  0  0  0
   -6.0554   -5.1258   -3.8578 C   0  0  0  0  0  0
    0.1264    0.8036    0.4801 H   0  0  0  0  0  0
   -1.6193    0.2068    2.9143 H   0  0  0  0  0  0
    0.1206   -0.0529    2.7281 H   0  0  0  0  0  0
   -2.7598    1.7650    0.7665 H   0  0  0  0  0  0
   -1.6067    2.1999   -0.4979 H   0  0  0  0  0  0
    0.6893    2.2149    2.9502 H   0  0  0  0  0  0
   -0.3913    1.7796    4.2782 H   0  0  0  0  0  0
   -1.9826    4.0656    1.0134 H   0  0  0  0  0  0
   -0.2876    3.5705    0.9448 H   0  0  0  0  0  0
   -0.9502    4.0106    3.2862 H   0  0  0  0  0  0
   -2.3000    2.8714    3.1599 H   0  0  0  0  0  0
   -3.7669   -1.1099   -2.8712 H   0  0  0  0  0  0
   -4.1075   -4.4662   -1.2346 H   0  0  0  0  0  0
   -5.0632   -2.0137   -4.5486 H   0  0  0  0  0  0
   -6.4244   -3.7572   -5.4228 H   0  0  0  0  0  0
   -4.8194   -6.4688   -1.2621 H   0  0  0  0  0  0
   -6.6122   -6.9206   -3.9088 H   0  0  0  0  0  0
  1 14  1  0  0  0
  1 15  1  0  0  0
  2 14  2  0  0  0
  3 13  2  0  0  0
  4 20  1  0  0  0
  4 38  1  0  0  0
  5 22  1  0  0  0
  5 39  1  0  0  0
  6  7  1  0  0  0
  6 13  1  0  0  0
  6 14  1  0  0  0
  7  8  1  0  0  0
  7  9  1  0  0  0
  7 23  1  0  0  0
  8 10  1  0  0  0
  8 24  1  0  0  0
  8 25  1  0  0  0
  9 11  1  0  0  0
  9 26  1  0  0  0
  9 27  1  0  0  0
 10 12  1  0  0  0
 10 28  1  0  0  0
 10 29  1  0  0  0
 11 12  1  0  0  0
 11 30  1  0  0  0
 11 31  1  0  0  0
 12 32  1  0  0  0
 12 33  1  0  0  0
 13 15  1  0  0  0
 15 16  2  0  0  0
 16 17  1  0  0  0
 16 34  1  0  0  0
 17 18  2  0  0  0
 17 19  1  0  0  0
 18 20  1  0  0  0
 18 35  1  0  0  0
 19 21  2  0  0  0
 19 36  1  0  0  0
 20 22  2  0  0  0
 21 22  1  0  0  0
 21 37  1  0  0  0
M  END
> <PUBCHEM_CID>
1357362

> <Activity>
Active

> <Inhibition>
59

$$$$
Row40_Row40
                    3D
 Structure written by MMmdl.
 30 31  0  0  1  0            999 V2000
  -10.0307    0.0684    0.2842 Br  0  0  0  0  0  0
   -4.9069   -2.5978    6.3706 S   0  0  0  0  0  0
   -8.0744   -0.5201    2.2866 O   0  0  0  0  0  0
   -1.1048   -2.7621    3.4343 O   0  0  0  0  0  0
   -6.8150   -0.9177    4.6850 O   0  0  0  0  0  0
   -4.9189   -1.7383    3.7099 N   0  0  0  0  0  0
   -2.0524   -0.7583    3.2559 N   0  0  0  0  0  0
   -2.3803   -2.8742    6.1400 C   0  0  0  0  0  0
   -2.8399   -2.3140    4.9127 C   0  0  0  0  0  0
   -3.3971   -3.1250    7.0834 C   0  0  0  0  0  0
   -4.2320   -2.1162    4.8247 C   0  0  0  0  0  0
   -0.9475   -3.1584    6.4137 C   0  0  0  0  0  0
   -3.2798   -3.7152    8.4284 C   0  0  0  0  0  0
   -1.9782   -1.9660    3.8467 C   0  0  0  0  0  0
   -6.1860   -1.2439    3.6512 C   0  0  0  0  0  0
   -6.8440   -1.0789    2.4184 C   0  0  0  0  0  0
   -6.4071   -1.4729    1.1526 C   0  0  0  0  0  0
   -7.4099   -1.1555    0.2508 C   0  0  0  0  0  0
   -8.4283   -0.5621    0.9809 C   0  0  0  0  0  0
   -0.3623   -2.2448    6.3015 H   0  0  0  0  0  0
   -0.7762   -3.5375    7.4194 H   0  0  0  0  0  0
   -0.5757   -3.9094    5.7166 H   0  0  0  0  0  0
   -4.4558   -1.8492    2.8670 H   0  0  0  0  0  0
   -2.6322   -3.0951    9.0494 H   0  0  0  0  0  0
   -2.8562   -4.7168    8.3536 H   0  0  0  0  0  0
   -4.2545   -3.7915    8.9098 H   0  0  0  0  0  0
   -5.5211   -1.9247    0.9185 H   0  0  0  0  0  0
   -2.7044   -0.1041    3.5577 H   0  0  0  0  0  0
   -1.4435   -0.5344    2.5336 H   0  0  0  0  0  0
   -7.4018   -1.3311   -0.7544 H   0  0  0  0  0  0
  1 19  1  0  0  0
  2 10  1  0  0  0
  2 11  1  0  0  0
  3 16  1  0  0  0
  3 19  1  0  0  0
  4 14  2  0  0  0
  5 15  2  0  0  0
  6 11  1  0  0  0
  6 15  1  0  0  0
  6 23  1  0  0  0
  7 14  1  0  0  0
  7 28  1  0  0  0
  7 29  1  0  0  0
  8  9  1  0  0  0
  8 10  2  0  0  0
  8 12  1  0  0  0
  9 11  2  0  0  0
  9 14  1  0  0  0
 10 13  1  0  0  0
 12 20  1  0  0  0
 12 21  1  0  0  0
 12 22  1  0  0  0
 13 24  1  0  0  0
 13 25  1  0  0  0
 13 26  1  0  0  0
 15 16  1  0  0  0
 16 17  2  0  0  0
 17 18  1  0  0  0
 17 27  1  0  0  0
 18 19  2  0  0  0
 18 30  1  0  0  0
M  END
> <PUBCHEM_CID>
673586

> <Activity>
Active

> <Inhibition>
76

$$$$
Row41_Row41
                    3D
 Structure written by MMmdl.
 54 57  0  0  1  0            999 V2000
   -0.5008    1.5366    0.0000 S   0  0  0  0  0  0
    1.4125    3.1759    0.0000 O   0  0  0  0  0  0
   -1.4192    3.8300    0.0000 O   0  0  0  0  0  0
   -0.0514    2.3345    0.0000 O   0  0  0  0  0  0
   -3.1015    1.9429    0.0000 O   0  0  0  0  0  0
    2.3743    3.7258    0.0000 O   0  0  0  0  0  0
    1.2220    3.8552    0.0000 N   0  0  0  0  0  0
   -1.0618    2.7601    0.0000 N   0  0  0  0  0  0
   -0.3179    2.0366    0.0000 N   0  0  0  0  0  0
    0.8575    4.4449    0.0000 C   0  0  0  0  0  0
    0.2308    4.5034    0.0000 C   0  0  0  0  0  0
    0.2149    3.9364    0.0000 C   0  0  0  0  0  0
    0.8477    3.5571    0.0000 C   0  0  0  0  0  0
    2.0596    3.7555    0.0000 C   0  0  0  0  0  0
   -0.3018    3.8385    0.0000 C   0  0  0  0  0  0
    1.0214    4.9617    0.0000 C   0  0  0  0  0  0
   -0.2536    5.0726    0.0000 C   0  0  0  0  0  0
   -0.5139    3.2447    0.0000 C   0  0  0  0  0  0
    0.5388    5.5290    0.0000 C   0  0  0  0  0  0
   -0.0968    5.5836    0.0000 C   0  0  0  0  0  0
   -1.0098    3.2956    0.0000 C   0  0  0  0  0  0
   -0.2757    2.5440    0.0000 C   0  0  0  0  0  0
   -1.5282    2.8385    0.0000 C   0  0  0  0  0  0
    1.8839    3.4692    0.0000 C   0  0  0  0  0  0
   -0.6479    2.1626    0.0000 C   0  0  0  0  0  0
   -2.0806    2.3344    0.0000 C   0  0  0  0  0  0
   -1.4658    3.4364    0.0000 C   0  0  0  0  0  0
   -2.5579    2.4233    0.0000 C   0  0  0  0  0  0
   -1.9483    3.5360    0.0000 C   0  0  0  0  0  0
   -2.4934    3.0318    0.0000 C   0  0  0  0  0  0
   -2.9354    1.3989    0.0000 C   0  0  0  0  0  0
    1.2028    2.9587    0.0000 C   0  0  0  0  0  0
   -3.6192    0.9727    0.0000 C   0  0  0  0  0  0
    0.0759    1.1192    0.0000 H   0  0  0  0  0  0
    1.0213    2.5027    0.0000 H   0  0  0  0  0  0
    2.5727    4.5480    0.0000 H   0  0  0  0  0  0
    2.8673    3.2116    0.0000 H   0  0  0  0  0  0
   -0.8876    4.6851    0.0000 H   0  0  0  0  0  0
    1.6773    5.5745    0.0000 H   0  0  0  0  0  0
   -0.9695    5.7117    0.0000 H   0  0  0  0  0  0
    0.8491    6.3583    0.0000 H   0  0  0  0  0  0
   -0.3358    6.4477    0.0000 H   0  0  0  0  0  0
   -1.8035    1.4869    0.0000 H   0  0  0  0  0  0
   -1.0571    4.1774    0.0000 H   0  0  0  0  0  0
   -2.6852    4.0784    0.0000 H   0  0  0  0  0  0
   -3.3348    3.3479    0.0000 H   0  0  0  0  0  0
   -2.2175    0.9928    0.0000 H   0  0  0  0  0  0
   -2.8152    0.4986    0.0000 H   0  0  0  0  0  0
    0.4051    3.1224    0.0000 H   0  0  0  0  0  0
    1.2532    1.9036    0.0000 H   0  0  0  0  0  0
    2.0758    2.5405    0.0000 H   0  0  0  0  0  0
   -4.3849    1.4346    0.0000 H   0  0  0  0  0  0
   -4.3929    0.5287    0.0000 H   0  0  0  0  0  0
   -3.6405    0.0654    0.0000 H   0  0  0  0  0  0
  1 25  2  0  0  0
  2 24  1  0  0  0
  2 32  1  0  0  0
  3 21  2  0  0  0
  4 22  2  0  0  0
  5 28  1  0  0  0
  5 31  1  0  0  0
  6 24  2  0  0  0
  7 10  1  0  0  0
  7 13  1  0  0  0
  7 14  1  0  0  0
  8 21  1  0  0  0
  8 23  1  0  0  0
  8 25  1  0  0  0
  9 22  1  0  0  0
  9 25  1  0  0  0
  9 34  1  0  0  0
 10 11  1  0  0  0
 10 16  2  0  0  0
 11 12  1  0  0  0
 11 17  2  0  0  0
 12 13  2  0  0  0
 12 15  1  0  0  0
 13 35  1  0  0  0
 14 24  1  0  0  0
 14 36  1  0  0  0
 14 37  1  0  0  0
 15 18  2  0  0  0
 15 38  1  0  0  0
 16 19  1  0  0  0
 16 39  1  0  0  0
 17 20  1  0  0  0
 17 40  1  0  0  0
 18 21  1  0  0  0
 18 22  1  0  0  0
 19 20  2  0  0  0
 19 41  1  0  0  0
 20 42  1  0  0  0
 23 26  2  0  0  0
 23 27  1  0  0  0
 26 28  1  0  0  0
 26 43  1  0  0  0
 27 29  2  0  0  0
 27 44  1  0  0  0
 28 30  2  0  0  0
 29 30  1  0  0  0
 29 45  1  0  0  0
 30 46  1  0  0  0
 31 33  1  0  0  0
 31 47  1  0  0  0
 31 48  1  0  0  0
 32 49  1  0  0  0
 32 50  1  0  0  0
 32 51  1  0  0  0
 33 52  1  0  0  0
 33 53  1  0  0  0
 33 54  1  0  0  0
M  END
> <PUBCHEM_CID>
1926286

> <Activity>
Active

> <Inhibition>
84

$$$$
Row42_Row42
                    3D
 Structure written by MMmdl.
 59 63  0  0  1  0            999 V2000
    1.9078    3.6042    0.0000 S   0  0  0  0  0  0
   -2.1304    2.9027    0.0000 O   0  0  0  0  0  0
    1.2775    1.0714    0.0000 O   0  0  0  0  0  0
   -0.2026    2.9252    0.0000 O   0  0  0  0  0  0
    3.6519    1.0515    0.0000 O   0  0  0  0  0  0
   -0.9811    1.9822    0.0000 N   0  0  0  0  0  0
    1.5599    2.2193    0.0000 N   0  0  0  0  0  0
    0.7959    3.1340    0.0000 N   0  0  0  0  0  0
   -2.6308    2.3266    0.0000 N   0  0  0  0  0  0
   -1.1069    1.2739    0.0000 C   0  0  0  0  0  0
   -0.6643    1.0142    0.0000 C   0  0  0  0  0  0
   -0.2316    1.5755    0.0000 C   0  0  0  0  0  0
   -0.4421    2.1616    0.0000 C   0  0  0  0  0  0
   -1.3397    2.4692    0.0000 C   0  0  0  0  0  0
    0.3075    1.4982    0.0000 C   0  0  0  0  0  0
   -1.5907    0.8104    0.0000 C   0  0  0  0  0  0
   -0.7019    0.2930    0.0000 C   0  0  0  0  0  0
    0.5912    1.9580    0.0000 C   0  0  0  0  0  0
   -1.6348    0.0891    0.0000 C   0  0  0  0  0  0
   -1.1938   -0.1672    0.0000 C   0  0  0  0  0  0
   -2.0534    2.3420    0.0000 C   0  0  0  0  0  0
    1.1529    1.7304    0.0000 C   0  0  0  0  0  0
    0.3788    2.6705    0.0000 C   0  0  0  0  0  0
    2.2634    1.8073    0.0000 C   0  0  0  0  0  0
    1.3964    2.9276    0.0000 C   0  0  0  0  0  0
    2.8042    1.5730    0.0000 C   0  0  0  0  0  0
    2.0141    1.9983    0.0000 C   0  0  0  0  0  0
   -2.3228    2.5019    0.0000 C   0  0  0  0  0  0
    3.4045    1.1829    0.0000 C   0  0  0  0  0  0
    2.5372    1.6974    0.0000 C   0  0  0  0  0  0
    3.1466    1.3593    0.0000 C   0  0  0  0  0  0
   -2.4314    2.9471    0.0000 C   0  0  0  0  0  0
   -2.5369    1.8753    0.0000 C   0  0  0  0  0  0
   -1.7666    3.2293    0.0000 C   0  0  0  0  0  0
   -2.2278    2.0424    0.0000 C   0  0  0  0  0  0
   -1.8847    2.6787    0.0000 C   0  0  0  0  0  0
    3.4424    0.3568    0.0000 C   0  0  0  0  0  0
    1.0777    4.0186    0.0000 H   0  0  0  0  0  0
   -3.5654    2.3386    0.0000 H   0  0  0  0  0  0
    0.0408    2.6593    0.0000 H   0  0  0  0  0  0
   -0.8664    3.3936    0.0000 H   0  0  0  0  0  0
   -1.4221    3.5491    0.0000 H   0  0  0  0  0  0
    0.3167    0.5981    0.0000 H   0  0  0  0  0  0
   -2.5339    0.7860    0.0000 H   0  0  0  0  0  0
   -0.3966   -0.5659    0.0000 H   0  0  0  0  0  0
   -2.2880   -0.5163    0.0000 H   0  0  0  0  0  0
   -1.2890   -1.0605    0.0000 H   0  0  0  0  0  0
    3.2636    2.3863    0.0000 H   0  0  0  0  0  0
    1.1418    2.1548    0.0000 H   0  0  0  0  0  0
    4.3559    1.0223    0.0000 H   0  0  0  0  0  0
    2.3398    0.6960    0.0000 H   0  0  0  0  0  0
   -3.3094    3.3196    0.0000 H   0  0  0  0  0  0
   -3.0111    1.0408    0.0000 H   0  0  0  0  0  0
   -1.5376    4.2126    0.0000 H   0  0  0  0  0  0
   -1.8827    1.2721    0.0000 H   0  0  0  0  0  0
   -0.8726    2.6762    0.0000 H   0  0  0  0  0  0
    2.7714   -0.1215    0.0000 H   0  0  0  0  0  0
    3.4747   -0.5566    0.0000 H   0  0  0  0  0  0
    4.2021   -0.1273    0.0000 H   0  0  0  0  0  0
  1 25  2  0  0  0
  2 21  2  0  0  0
  3 22  2  0  0  0
  4 23  2  0  0  0
  5 31  1  0  0  0
  5 37  1  0  0  0
  6 10  1  0  0  0
  6 13  1  0  0  0
  6 14  1  0  0  0
  7 22  1  0  0  0
  7 24  1  0  0  0
  7 25  1  0  0  0
  8 23  1  0  0  0
  8 25  1  0  0  0
  8 38  1  0  0  0
  9 21  1  0  0  0
  9 28  1  0  0  0
  9 39  1  0  0  0
 10 11  1  0  0  0
 10 16  2  0  0  0
 11 12  1  0  0  0
 11 17  2  0  0  0
 12 13  2  0  0  0
 12 15  1  0  0  0
 13 40  1  0  0  0
 14 21  1  0  0  0
 14 41  1  0  0  0
 14 42  1  0  0  0
 15 18  2  0  0  0
 15 43  1  0  0  0
 16 19  1  0  0  0
 16 44  1  0  0  0
 17 20  1  0  0  0
 17 45  1  0  0  0
 18 22  1  0  0  0
 18 23  1  0  0  0
 19 20  2  0  0  0
 19 46  1  0  0  0
 20 47  1  0  0  0
 24 26  2  0  0  0
 24 27  1  0  0  0
 26 29  1  0  0  0
 26 48  1  0  0  0
 27 30  2  0  0  0
 27 49  1  0  0  0
 28 32  2  0  0  0
 28 33  1  0  0  0
 29 31  2  0  0  0
 29 50  1  0  0  0
 30 31  1  0  0  0
 30 51  1  0  0  0
 32 34  1  0  0  0
 32 52  1  0  0  0
 33 35  2  0  0  0
 33 53  1  0  0  0
 34 36  2  0  0  0
 34 54  1  0  0  0
 35 36  1  0  0  0
 35 55  1  0  0  0
 36 56  1  0  0  0
 37 57  1  0  0  0
 37 58  1  0  0  0
 37 59  1  0  0  0
M  END
> <PUBCHEM_CID>
1921495

> <Activity>
Active

> <Inhibition>
82

$$$$
Row43_Row43
                    3D
 Structure written by MMmdl.
 38 40  0  0  1  0            999 V2000
   -0.8972    5.1323    0.0000 I   0  0  0  0  0  0
    1.4151    1.7748    0.0000 S   0  0  0  0  0  0
    0.5117    0.5187    0.0000 O   0  0  0  0  0  0
   -0.9122    4.1868    0.0000 O   0  0  0  0  0  0
   -1.0796    2.5531    0.0000 O   0  0  0  0  0  0
    0.0685    3.2624    0.0000 O   0  0  0  0  0  0
   -0.1158    2.3372    0.0000 N   0  0  0  0  0  0
    0.5373    2.5191    0.0000 N   0  0  0  0  0  0
   -0.1594    1.8488    0.0000 C   0  0  0  0  0  0
   -0.5908    3.0492    0.0000 C   0  0  0  0  0  0
   -0.5541    2.5925    0.0000 C   0  0  0  0  0  0
    0.6028    2.1771    0.0000 C   0  0  0  0  0  0
    0.0946    2.1051    0.0000 C   0  0  0  0  0  0
   -0.0216    1.1755    0.0000 C   0  0  0  0  0  0
   -0.0368    2.9353    0.0000 C   0  0  0  0  0  0
    0.2715    0.9565    0.0000 C   0  0  0  0  0  0
   -1.1206    3.5470    0.0000 C   0  0  0  0  0  0
    0.1896    1.7058    0.0000 C   0  0  0  0  0  0
    0.2352    0.6095    0.0000 C   0  0  0  0  0  0
   -1.2696    4.0575    0.0000 C   0  0  0  0  0  0
   -1.8386    4.5459    0.0000 C   0  0  0  0  0  0
   -0.0785    0.0698    0.0000 C   0  0  0  0  0  0
   -1.8156    4.9674    0.0000 C   0  0  0  0  0  0
   -1.2320    4.7305    0.0000 C   0  0  0  0  0  0
    0.1509   -0.2028    0.0000 C   0  0  0  0  0  0
    1.4640    2.8365    0.0000 H   0  0  0  0  0  0
    0.7650    2.9900    0.0000 H   0  0  0  0  0  0
   -0.9354    1.0229    0.0000 H   0  0  0  0  0  0
   -1.9737    3.2471    0.0000 H   0  0  0  0  0  0
    1.0602    1.4608    0.0000 H   0  0  0  0  0  0
    0.6096   -0.3749    0.0000 H   0  0  0  0  0  0
   -2.7044    4.3781    0.0000 H   0  0  0  0  0  0
   -0.9527    0.3846    0.0000 H   0  0  0  0  0  0
   -0.9001   -0.3779    0.0000 H   0  0  0  0  0  0
   -2.2776    5.7090    0.0000 H   0  0  0  0  0  0
   -0.3551   -0.9875    0.0000 H   0  0  0  0  0  0
    0.9556   -0.8557    0.0000 H   0  0  0  0  0  0
    1.0113    0.1497    0.0000 H   0  0  0  0  0  0
  1 24  1  0  0  0
  2 12  2  0  0  0
  3 16  1  0  0  0
  3 22  1  0  0  0
  4 20  1  0  0  0
  4 24  1  0  0  0
  5 11  2  0  0  0
  6 15  2  0  0  0
  7  9  1  0  0  0
  7 11  1  0  0  0
  7 12  1  0  0  0
  8 12  1  0  0  0
  8 15  1  0  0  0
  8 26  1  0  0  0
  9 13  2  0  0  0
  9 14  1  0  0  0
 10 11  1  0  0  0
 10 15  1  0  0  0
 10 17  2  0  0  0
 13 18  1  0  0  0
 13 27  1  0  0  0
 14 19  2  0  0  0
 14 28  1  0  0  0
 16 18  2  0  0  0
 16 19  1  0  0  0
 17 20  1  0  0  0
 17 29  1  0  0  0
 18 30  1  0  0  0
 19 31  1  0  0  0
 20 21  2  0  0  0
 21 23  1  0  0  0
 21 32  1  0  0  0
 22 25  1  0  0  0
 22 33  1  0  0  0
 22 34  1  0  0  0
 23 24  2  0  0  0
 23 35  1  0  0  0
 25 36  1  0  0  0
 25 37  1  0  0  0
 25 38  1  0  0  0
M  END
> <PUBCHEM_CID>
2230871

> <Activity>
Active

> <Inhibition>
98

$$$$
Row44_Row44
                    3D
 Structure written by MMmdl.
 33 35  0  0  1  0            999 V2000
   -6.4056    9.7150    2.1889 Cl  0  0  0  0  0  0
   -0.6620    5.3428    2.1419 S   0  0  0  0  0  0
   -1.1676    8.1093    3.2528 S   0  0  0  0  0  0
   -3.0926    5.5087   -0.6381 O   0  0  0  0  0  0
    0.6418    0.7167    3.7274 O   0  0  0  0  0  0
    2.0532   -0.7122    1.7694 O   0  0  0  0  0  0
   -2.3269    6.8546    1.0831 N   0  0  0  0  0  0
   -3.1365    7.9071    0.7487 C   0  0  0  0  0  0
   -1.5003    4.6528    0.7828 C   0  0  0  0  0  0
   -2.3425    5.6704    0.3565 C   0  0  0  0  0  0
   -0.5235    2.4083    0.6618 C   0  0  0  0  0  0
   -1.3618    3.4312    0.2345 C   0  0  0  0  0  0
   -1.4764    6.8720    2.1219 C   0  0  0  0  0  0
   -4.2368    8.2510    1.5658 C   0  0  0  0  0  0
   -2.9047    8.6361   -0.4408 C   0  0  0  0  0  0
   -0.3704    2.0583    2.0247 C   0  0  0  0  0  0
    0.1782    1.6524   -0.3071 C   0  0  0  0  0  0
   -5.0961    9.3062    1.1982 C   0  0  0  0  0  0
   -3.7668    9.6837   -0.8116 C   0  0  0  0  0  0
    0.4971    1.0188    2.4126 C   0  0  0  0  0  0
    1.0368    0.6070    0.0744 C   0  0  0  0  0  0
    1.2068    0.2925    1.4344 C   0  0  0  0  0  0
   -4.8653   10.0155    0.0028 C   0  0  0  0  0  0
   -1.9008    3.2395   -0.5793 H   0  0  0  0  0  0
   -4.4147    7.7225    2.4253 H   0  0  0  0  0  0
   -2.1108    8.4027   -1.0442 H   0  0  0  0  0  0
   -0.9014    2.5481    2.7482 H   0  0  0  0  0  0
    0.0763    1.8588   -1.3053 H   0  0  0  0  0  0
   -3.5974   10.2030   -1.6766 H   0  0  0  0  0  0
    1.5340    0.0727   -0.6431 H   0  0  0  0  0  0
   -5.4922   10.7730   -0.2806 H   0  0  0  0  0  0
    0.1335    1.3960    4.2217 H   0  0  0  0  0  0
    1.5910   -1.2161    2.4705 H   0  0  0  0  0  0
  1 18  1  0  0  0
  2  9  1  0  0  0
  2 13  1  0  0  0
  3 13  2  0  0  0
  4 10  2  0  0  0
  5 20  1  0  0  0
  5 32  1  0  0  0
  6 22  1  0  0  0
  6 33  1  0  0  0
  7  8  1  0  0  0
  7 10  1  0  0  0
  7 13  1  0  0  0
  8 14  2  0  0  0
  8 15  1  0  0  0
  9 10  1  0  0  0
  9 12  2  0  0  0
 11 12  1  0  0  0
 11 16  2  0  0  0
 11 17  1  0  0  0
 12 24  1  0  0  0
 14 18  1  0  0  0
 14 25  1  0  0  0
 15 19  2  0  0  0
 15 26  1  0  0  0
 16 20  1  0  0  0
 16 27  1  0  0  0
 17 21  2  0  0  0
 17 28  1  0  0  0
 18 23  2  0  0  0
 19 23  1  0  0  0
 19 29  1  0  0  0
 20 22  2  0  0  0
 21 22  1  0  0  0
 21 30  1  0  0  0
 23 31  1  0  0  0
M  END
> <PUBCHEM_CID>
2251798

> <Activity>
Active

> <Inhibition>
91

$$$$
Row45_Row45
                    3D
 Structure written by MMmdl.
 41 42  0  0  1  0            999 V2000
   -0.4760   -0.4501    0.9066 S   0  0  0  0  0  0
    0.5193   -2.9864    4.5219 O   0  0  0  0  0  0
   -4.9444   -1.2816    2.6339 O   0  0  0  0  0  0
    0.6264    0.0805    9.3502 O   0  5  0  0  0  0
    0.8505    1.9753    8.7114 O   0  0  0  0  0  0
    1.4473   -0.3994    5.2757 N   0  0  0  0  0  0
   -0.9122   -2.0517    3.1210 N   0  0  0  0  0  0
    2.6613   -0.3826    5.7406 N   0  0  0  0  0  0
    0.9230    0.8292    8.5066 N   0  3  0  0  0  0
   -3.4919   -1.5310    4.2541 N   0  0  0  0  0  0
    0.5849    0.0618    6.2188 C   0  0  0  0  0  0
    1.1593   -0.8074    3.9273 C   0  0  0  0  0  0
    1.3474    0.3799    7.3422 C   0  0  0  0  0  0
   -2.9526    0.1595    0.9895 C   0  0  0  0  0  0
   -2.7318   -0.7306    2.0862 C   0  0  0  0  0  0
    2.6629    0.0955    6.9943 C   0  0  0  0  0  0
   -1.3938   -1.1572    2.2209 C   0  0  0  0  0  0
    0.2402   -1.9718    3.8437 C   0  0  0  0  0  0
   -1.8173    0.4161    0.1894 C   0  0  0  0  0  0
   -0.8814    0.2084    6.1030 C   0  0  0  0  0  0
   -4.2656    0.7986    0.7157 C   0  0  0  0  0  0
    3.8598    0.2943    7.8236 C   0  0  0  0  0  0
   -1.6961    1.2497   -1.0224 C   0  0  0  0  0  0
   -3.7484   -1.1749    2.9826 C   0  0  0  0  0  0
    0.7540    0.0640    3.4145 H   0  0  0  0  0  0
    2.0842   -1.0802    3.4086 H   0  0  0  0  0  0
   -1.4750   -2.8258    3.2871 H   0  0  0  0  0  0
   -1.3419   -0.7782    6.0874 H   0  0  0  0  0  0
   -1.1313    0.7411    5.1853 H   0  0  0  0  0  0
   -1.2971    0.7651    6.9440 H   0  0  0  0  0  0
   -4.5874    1.3526    1.5990 H   0  0  0  0  0  0
   -4.2262    1.4997   -0.1166 H   0  0  0  0  0  0
   -5.0105    0.0402    0.4723 H   0  0  0  0  0  0
    3.7205   -0.1655    8.8027 H   0  0  0  0  0  0
    4.7320   -0.1528    7.3444 H   0  0  0  0  0  0
    4.0350    1.3635    7.9518 H   0  0  0  0  0  0
   -1.8593    2.2984   -0.7708 H   0  0  0  0  0  0
   -2.4319    0.9398   -1.7665 H   0  0  0  0  0  0
   -0.7038    1.1492   -1.4639 H   0  0  0  0  0  0
   -2.5916   -1.4738    4.6035 H   0  0  0  0  0  0
   -4.2080   -1.8522    4.8237 H   0  0  0  0  0  0
  1 17  1  0  0  0
  1 19  1  0  0  0
  2 18  2  0  0  0
  3 24  2  0  0  0
  4  9  1  0  0  0
  5  9  2  0  0  0
  6  8  1  0  0  0
  6 11  1  0  0  0
  6 12  1  0  0  0
  7 17  1  0  0  0
  7 18  1  0  0  0
  7 27  1  0  0  0
  8 16  2  0  0  0
  9 13  1  0  0  0
 10 24  1  0  0  0
 10 40  1  0  0  0
 10 41  1  0  0  0
 11 13  2  0  0  0
 11 20  1  0  0  0
 12 18  1  0  0  0
 12 25  1  0  0  0
 12 26  1  0  0  0
 13 16  1  0  0  0
 14 15  1  0  0  0
 14 19  2  0  0  0
 14 21  1  0  0  0
 15 17  2  0  0  0
 15 24  1  0  0  0
 16 22  1  0  0  0
 19 23  1  0  0  0
 20 28  1  0  0  0
 20 29  1  0  0  0
 20 30  1  0  0  0
 21 31  1  0  0  0
 21 32  1  0  0  0
 21 33  1  0  0  0
 22 34  1  0  0  0
 22 35  1  0  0  0
 22 36  1  0  0  0
 23 37  1  0  0  0
 23 38  1  0  0  0
 23 39  1  0  0  0
M  CHG  2   4  -1   9   1
M  END
> <PUBCHEM_CID>
1832270

> <Activity>
Active

> <Inhibition>
68

$$$$
Row46_Row46
                    3D
 Structure written by MMmdl.
 32 34  0  0  1  0            999 V2000
    3.6472   -4.3172   -3.1937 S   0  0  0  0  0  0
    5.0159   -4.0752   -0.5789 O   0  0  0  0  0  0
    2.6040    0.5604    3.0926 O   0  0  0  0  0  0
    5.4868   -7.2009   -4.6548 O   0  0  0  0  0  0
    2.1715   -3.3318    4.7762 O   0  0  0  0  0  0
    1.9072   -1.1524    5.0426 O   0  0  0  0  0  0
    2.1300   -4.1819   -5.4200 O   0  0  0  0  0  0
    3.7893   -5.7985   -5.1964 N   0  0  0  0  0  0
    4.6115   -2.6675    1.3579 C   0  0  0  0  0  0
    5.2317   -3.7534    0.7153 C   0  0  0  0  0  0
    5.7017   -5.2061   -0.8773 C   0  0  0  0  0  0
    6.1033   -4.6882    1.2664 C   0  0  0  0  0  0
    3.8798   -2.8683    2.5498 C   0  0  0  0  0  0
    6.4061   -5.5940    0.2616 C   0  0  0  0  0  0
    4.6745   -1.3760    0.7962 C   0  0  0  0  0  0
    3.1776   -1.8076    3.1771 C   0  0  0  0  0  0
    5.6758   -5.8729   -2.0876 C   0  0  0  0  0  0
    3.2571   -0.5166    2.5876 C   0  0  0  0  0  0
    4.0114   -0.3058    1.4191 C   0  0  0  0  0  0
    4.8519   -5.5783   -3.1088 C   0  0  0  0  0  0
    4.7535   -6.2394   -4.3291 C   0  0  0  0  0  0
    2.4137   -2.0659    4.3514 C   0  0  0  0  0  0
    3.0522   -4.7449   -4.7909 C   0  0  0  0  0  0
    6.4571   -4.7051    2.2247 H   0  0  0  0  0  0
    3.8483   -3.8105    2.9536 H   0  0  0  0  0  0
    7.0224   -6.4050    0.3501 H   0  0  0  0  0  0
    5.2052   -1.2005   -0.0615 H   0  0  0  0  0  0
    6.3001   -6.6396   -2.1969 H   0  0  0  0  0  0
    4.0700    0.6305    1.0116 H   0  0  0  0  0  0
    3.6433   -6.2218   -6.0563 H   0  0  0  0  0  0
    1.6529    0.3189    3.0507 H   0  0  0  0  0  0
    1.6190   -3.4938    5.5693 H   0  0  0  0  0  0
  1 20  1  0  0  0
  1 23  1  0  0  0
  2 10  1  0  0  0
  2 11  1  0  0  0
  3 18  1  0  0  0
  3 31  1  0  0  0
  4 21  2  0  0  0
  5 22  1  0  0  0
  5 32  1  0  0  0
  6 22  2  0  0  0
  7 23  2  0  0  0
  8 21  1  0  0  0
  8 23  1  0  0  0
  8 30  1  0  0  0
  9 10  1  0  0  0
  9 13  2  0  0  0
  9 15  1  0  0  0
 10 12  2  0  0  0
 11 14  2  0  0  0
 11 17  1  0  0  0
 12 14  1  0  0  0
 12 24  1  0  0  0
 13 16  1  0  0  0
 13 25  1  0  0  0
 14 26  1  0  0  0
 15 19  2  0  0  0
 15 27  1  0  0  0
 16 18  2  0  0  0
 16 22  1  0  0  0
 17 20  2  0  0  0
 17 28  1  0  0  0
 18 19  1  0  0  0
 19 29  1  0  0  0
 20 21  1  0  0  0
M  END
> <PUBCHEM_CID>
1218955

> <Activity>
Active

> <Inhibition>
84

$$$$
Row47_Row47
                    3D
 Structure written by MMmdl.
 62 66  0  0  1  0            999 V2000
   -0.5061   -1.9988   -2.5413 O   0  0  0  0  0  0
   -0.8149    7.3923   -8.2640 O   0  0  0  0  0  0
    0.6347    2.5341   -4.0454 N   0  0  0  0  0  0
    0.0733   -0.2222   -3.8830 N   0  0  0  0  0  0
   -1.9259    6.9306   -6.3501 N   0  0  0  0  0  0
    1.5809    1.6344   -4.6660 C   0  0  0  0  0  0
    0.0805    2.0493   -2.8000 C   0  0  0  0  0  0
    0.8563    0.2991   -4.9970 C   0  0  0  0  0  0
   -0.6871    0.7348   -3.0884 C   0  0  0  0  0  0
    0.1628    3.6904   -4.6520 C   0  0  0  0  0  0
   -0.0163   -1.5870   -3.6206 C   0  0  0  0  0  0
   -0.1263    4.8578   -3.9004 C   0  0  0  0  0  0
   -0.1307    3.7130   -6.0390 C   0  0  0  0  0  0
    0.3591   -2.6159   -4.5226 C   0  0  0  0  0  0
   -0.7895    5.9530   -4.4849 C   0  0  0  0  0  0
   -0.7605    4.8202   -6.6320 C   0  0  0  0  0  0
   -1.1332    5.9378   -5.8512 C   0  0  0  0  0  0
    1.2814   -3.6175   -4.1386 C   0  0  0  0  0  0
   -0.2279   -2.6821   -5.8092 C   0  0  0  0  0  0
    1.6112   -4.6607   -5.0242 C   0  0  0  0  0  0
    0.1000   -3.7280   -6.6910 C   0  0  0  0  0  0
   -1.8767    7.4853   -7.6004 C   0  0  0  0  0  0
    1.0176   -4.7191   -6.2984 C   0  0  0  0  0  0
   -3.0330    8.0828   -8.1916 C   0  0  0  0  0  0
   -5.4032    8.8424   -9.6170 C   0  0  0  0  0  0
   -2.9575    8.7792   -9.4241 C   0  0  0  0  0  0
   -4.3211    7.9022   -7.6256 C   0  0  0  0  0  0
   -4.1195    9.1493  -10.1267 C   0  0  0  0  0  0
   -5.4834    8.2703   -8.3263 C   0  0  0  0  0  0
   -6.5702    9.0300  -10.4144 C   0  0  0  0  0  0
   -6.8173   10.2418  -11.1043 C   0  0  0  0  0  0
   -7.4925    7.9656  -10.5804 C   0  0  0  0  0  0
   -7.9360   10.3760  -11.9485 C   0  0  0  0  0  0
   -8.6092    8.0976  -11.4255 C   0  0  0  0  0  0
   -8.8308    9.3039  -12.1103 C   0  0  0  0  0  0
    2.0247    2.0481   -5.5756 H   0  0  0  0  0  0
    2.4124    1.4416   -3.9800 H   0  0  0  0  0  0
    0.8777    1.8630   -2.0732 H   0  0  0  0  0  0
   -0.6187    2.7486   -2.3338 H   0  0  0  0  0  0
    0.1835    0.4671   -5.8417 H   0  0  0  0  0  0
    1.6277   -0.4040   -5.3217 H   0  0  0  0  0  0
   -1.5923    0.9834   -3.6520 H   0  0  0  0  0  0
   -1.0118    0.3358   -2.1237 H   0  0  0  0  0  0
    0.1209    4.9095   -2.9078 H   0  0  0  0  0  0
    0.0716    2.9035   -6.6300 H   0  0  0  0  0  0
   -1.0376    6.7552   -3.9009 H   0  0  0  0  0  0
   -0.9933    4.7779   -7.6264 H   0  0  0  0  0  0
    1.7174   -3.5957   -3.2125 H   0  0  0  0  0  0
   -0.9117   -1.9790   -6.1061 H   0  0  0  0  0  0
   -2.6373    7.2300   -5.7654 H   0  0  0  0  0  0
    2.2793   -5.3787   -4.7381 H   0  0  0  0  0  0
   -0.3345   -3.7737   -7.6165 H   0  0  0  0  0  0
    1.2489   -5.4827   -6.9373 H   0  0  0  0  0  0
   -2.0497    8.9959   -9.8459 H   0  0  0  0  0  0
   -4.4399    7.4600   -6.7110 H   0  0  0  0  0  0
   -4.0172    9.6054  -11.0377 H   0  0  0  0  0  0
   -6.3944    8.0865   -7.8954 H   0  0  0  0  0  0
   -6.1819   11.0363  -10.9979 H   0  0  0  0  0  0
   -7.3495    7.0728  -10.1000 H   0  0  0  0  0  0
   -8.0965   11.2532  -12.4472 H   0  0  0  0  0  0
   -9.2563    7.3149  -11.5457 H   0  0  0  0  0  0
   -9.6394    9.3990  -12.7283 H   0  0  0  0  0  0
  1 11  2  0  0  0
  2 22  2  0  0  0
  3  6  1  0  0  0
  3  7  1  0  0  0
  3 10  1  0  0  0
  4  8  1  0  0  0
  4  9  1  0  0  0
  4 11  1  0  0  0
  5 17  1  0  0  0
  5 22  1  0  0  0
  5 50  1  0  0  0
  6  8  1  0  0  0
  6 36  1  0  0  0
  6 37  1  0  0  0
  7  9  1  0  0  0
  7 38  1  0  0  0
  7 39  1  0  0  0
  8 40  1  0  0  0
  8 41  1  0  0  0
  9 42  1  0  0  0
  9 43  1  0  0  0
 10 12  2  0  0  0
 10 13  1  0  0  0
 11 14  1  0  0  0
 12 15  1  0  0  0
 12 44  1  0  0  0
 13 16  2  0  0  0
 13 45  1  0  0  0
 14 18  2  0  0  0
 14 19  1  0  0  0
 15 17  2  0  0  0
 15 46  1  0  0  0
 16 17  1  0  0  0
 16 47  1  0  0  0
 18 20  1  0  0  0
 18 48  1  0  0  0
 19 21  2  0  0  0
 19 49  1  0  0  0
 20 23  2  0  0  0
 20 51  1  0  0  0
 21 23  1  0  0  0
 21 52  1  0  0  0
 22 24  1  0  0  0
 23 53  1  0  0  0
 24 26  2  0  0  0
 24 27  1  0  0  0
 25 28  2  0  0  0
 25 29  1  0  0  0
 25 30  1  0  0  0
 26 28  1  0  0  0
 26 54  1  0  0  0
 27 29  2  0  0  0
 27 55  1  0  0  0
 28 56  1  0  0  0
 29 57  1  0  0  0
 30 31  2  0  0  0
 30 32  1  0  0  0
 31 33  1  0  0  0
 31 58  1  0  0  0
 32 34  2  0  0  0
 32 59  1  0  0  0
 33 35  2  0  0  0
 33 60  1  0  0  0
 34 35  1  0  0  0
 34 61  1  0  0  0
 35 62  1  0  0  0
M  END
> <PUBCHEM_CID>
1338645

> <Activity>
Active

> <Inhibition>
62

$$$$
Row48_Row48
                    3D
 Structure written by MMmdl.
 46 49  0  0  1  0            999 V2000
   -7.1118    0.7245    0.0000 Cl  0  0  0  0  0  0
    2.1789   -1.9836    0.0000 S   0  0  0  0  0  0
   -2.6384   -0.2953    0.0000 S   0  0  0  0  0  0
    4.1419   -0.9722    0.0000 S   0  0  0  0  0  0
    2.2652   -2.8041    0.0000 O   0  0  0  0  0  0
    2.0927   -1.1631    0.0000 O   0  0  0  0  0  0
    2.9994   -1.8974    0.0000 N   0  0  0  0  0  0
   -1.1030   -2.3286    0.0000 N   0  0  0  0  0  0
   -3.7183   -1.0799    0.0000 N   0  0  0  0  0  0
    2.9225   -0.4292    0.0000 N   0  0  0  0  0  0
   -3.0795   -3.2547    0.0000 N   0  0  0  0  0  0
    1.3584   -2.0699    0.0000 C   0  0  0  0  0  0
   -0.2825   -2.2423    0.0000 C   0  0  0  0  0  0
    1.0229   -2.8235    0.0000 C   0  0  0  0  0  0
    0.8735   -1.4024    0.0000 C   0  0  0  0  0  0
    0.2024   -2.9098    0.0000 C   0  0  0  0  0  0
    0.0530   -1.4886    0.0000 C   0  0  0  0  0  0
   -4.7579   -0.0404    0.0000 C   0  0  0  0  0  0
   -3.9733   -0.2953    0.0000 C   0  0  0  0  0  0
   -1.5879   -1.6611    0.0000 C   0  0  0  0  0  0
   -2.8933   -1.0799    0.0000 C   0  0  0  0  0  0
    3.3350   -1.1437    0.0000 C   0  0  0  0  0  0
   -2.4084   -1.7474    0.0000 C   0  0  3  0  0  0
   -3.3058    0.1896    0.0000 C   0  0  0  0  0  0
   -5.3710   -0.5924    0.0000 C   0  0  0  0  0  0
   -4.9294    0.7666    0.0000 C   0  0  0  0  0  0
   -6.1556   -0.3375    0.0000 C   0  0  0  0  0  0
   -5.7140    1.0216    0.0000 C   0  0  0  0  0  0
   -6.3271    0.4695    0.0000 C   0  0  0  0  0  0
    4.2282   -0.1517    0.0000 C   0  0  0  0  0  0
    3.4745    0.1839    0.0000 C   0  0  0  0  0  0
   -2.7440   -2.5010    0.0000 C   0  0  0  0  0  0
    3.4843   -2.5648    0.0000 H   0  0  0  0  0  0
    1.5078   -3.4910    0.0000 H   0  0  0  0  0  0
    1.2091   -0.6487    0.0000 H   0  0  0  0  0  0
   -0.1332   -3.6634    0.0000 H   0  0  0  0  0  0
   -0.4319   -0.8212    0.0000 H   0  0  0  0  0  0
   -1.2524   -0.9074    0.0000 H   0  0  0  0  0  0
   -2.0728   -0.9937    0.0000 H   0  0  0  0  0  0
   -3.3058    1.0146    0.0000 H   0  0  0  0  0  0
   -5.1995   -1.3994    0.0000 H   0  0  0  0  0  0
   -4.3163    1.3186    0.0000 H   0  0  0  0  0  0
   -6.7687   -0.8895    0.0000 H   0  0  0  0  0  0
   -5.8856    1.8285    0.0000 H   0  0  0  0  0  0
    4.9426    0.2608    0.0000 H   0  0  0  0  0  0
    3.3030    0.9908    0.0000 H   0  0  0  0  0  0
  1 29  1  0  0  0
  2  5  2  0  0  0
  2  6  2  0  0  0
  2  7  1  0  0  0
  2 12  1  0  0  0
  3 21  1  0  0  0
  3 24  1  0  0  0
  4 22  1  0  0  0
  4 30  1  0  0  0
  7 22  1  0  0  0
  7 33  1  0  0  0
  8 13  1  0  0  0
  8 20  2  0  0  0
  9 19  1  0  0  0
  9 21  2  0  0  0
 10 22  2  0  0  0
 10 31  1  0  0  0
 11 32  3  0  0  0
 12 14  2  0  0  0
 12 15  1  0  0  0
 13 16  2  0  0  0
 13 17  1  0  0  0
 14 16  1  0  0  0
 14 34  1  0  0  0
 15 17  2  0  0  0
 15 35  1  0  0  0
 16 36  1  0  0  0
 17 37  1  0  0  0
 18 19  1  0  0  0
 18 25  2  0  0  0
 18 26  1  0  0  0
 19 24  2  0  0  0
 20 23  1  0  0  0
 20 38  1  0  0  0
 21 23  1  0  0  0
 23 32  1  0  0  0
 23 39  1  0  0  0
 24 40  1  0  0  0
 25 27  1  0  0  0
 25 41  1  0  0  0
 26 28  2  0  0  0
 26 42  1  0  0  0
 27 29  2  0  0  0
 27 43  1  0  0  0
 28 29  1  0  0  0
 28 44  1  0  0  0
 30 31  2  0  0  0
 30 45  1  0  0  0
 31 46  1  0  0  0
M  END
> <PUBCHEM_CID>
1839046

> <Activity>
Active

> <Inhibition>
73

$$$$
Row49_Row49
                    3D
 Structure written by MMmdl.
 26 27  0  0  1  0            999 V2000
    1.4800    2.1825   -0.0000 Cl  0  0  0  0  0  0
   -1.2099    3.7211    0.0000 Cl  0  0  0  0  0  0
   -3.7937   -0.9206   -0.0000 Cl  0  0  0  0  0  0
    7.6988   -3.4749    0.0000 Cl  0  0  0  0  0  0
    1.5218   -2.2970    0.0000 S   0  0  0  0  0  0
    0.8753   -2.9798   -1.3019 O   0  0  0  0  0  0
    0.8753   -2.9798    1.3019 O   0  0  0  0  0  0
   -3.4673    1.9588    0.0000 O   0  0  0  0  0  0
    1.1486   -0.6524    0.0000 N   0  0  0  0  0  0
    3.2795   -2.5283    0.0000 C   0  0  0  0  0  0
    0.0149   -0.0359    0.0000 C   0  0  0  0  0  0
    3.9839   -2.6361   -1.2174 C   0  0  0  0  0  0
    3.9839   -2.6361    1.2174 C   0  0  0  0  0  0
    0.0167    1.3556    0.0000 C   0  0  0  0  0  0
   -1.1925   -0.7091   -0.0000 C   0  0  0  0  0  0
    5.3609   -2.9231   -1.2181 C   0  0  0  0  0  0
    5.3609   -2.9231    1.2181 C   0  0  0  0  0  0
   -1.1549    2.0456    0.0000 C   0  0  0  0  0  0
   -2.3679   -0.0514   -0.0000 C   0  0  0  0  0  0
    6.0508   -3.0863    0.0000 C   0  0  0  0  0  0
   -2.3726    1.3454    0.0000 C   0  0  0  0  0  0
    3.4977   -2.5205   -2.1096 H   0  0  0  0  0  0
    3.4977   -2.5205    2.1096 H   0  0  0  0  0  0
   -1.2135   -1.7009   -0.0000 H   0  0  0  0  0  0
    5.8527   -3.0257   -2.1084 H   0  0  0  0  0  0
    5.8527   -3.0257    2.1084 H   0  0  0  0  0  0
  1 14  1  0  0  0
  2 18  1  0  0  0
  3 19  1  0  0  0
  4 20  1  0  0  0
  5  6  2  0  0  0
  5  7  2  0  0  0
  5  9  1  0  0  0
  5 10  1  0  0  0
  8 21  2  0  0  0
  9 11  2  0  0  0
 10 12  2  0  0  0
 10 13  1  0  0  0
 11 14  1  0  0  0
 11 15  1  0  0  0
 12 16  1  0  0  0
 12 22  1  0  0  0
 13 17  2  0  0  0
 13 23  1  0  0  0
 14 18  2  0  0  0
 15 19  2  0  0  0
 15 24  1  0  0  0
 16 20  2  0  0  0
 16 25  1  0  0  0
 17 20  1  0  0  0
 17 26  1  0  0  0
 18 21  1  0  0  0
 19 21  1  0  0  0
M  END
> <PUBCHEM_CID>
5756448

> <Activity>
Active

> <Inhibition>
83

$$$$
Row50_Row50
                    3D
 Structure written by MMmdl.
 40 42  0  0  1  0            999 V2000
   -2.0110    5.3007   -0.8100 Cl  0  0  0  0  0  0
    0.3132   -0.1826    0.6073 Cl  0  0  0  0  0  0
   -3.4257    2.7888   -0.6581 O   0  0  0  0  0  0
    1.7122    2.0636   -0.5466 O   0  0  0  0  0  0
    1.6823    4.2970    1.5654 O   0  0  0  0  0  0
   -3.3164    1.8946    2.2809 O   0  0  0  0  0  0
    0.8325    4.6501   -0.5001 N   0  0  0  0  0  0
   -2.5249    0.5582    0.6376 N   0  0  0  0  0  0
   -0.0050    3.6003   -0.4766 C   0  0  0  0  0  0
   -1.6953    1.4752    0.1134 C   0  0  0  0  0  0
   -1.3447    3.7846   -0.5631 C   0  0  0  0  0  0
   -0.3574    1.2619    0.0903 C   0  0  0  0  0  0
   -2.2040    2.6913   -0.3846 C   0  0  0  0  0  0
    0.4984    2.2933   -0.3216 C   0  0  0  0  0  0
    2.6314    6.0629    0.4149 C   0  0  0  0  0  0
   -4.2852   -0.2018    2.1846 C   0  0  0  0  0  0
    1.7027    4.9804    0.5102 C   0  0  0  0  0  0
   -3.3625    0.7785    1.7038 C   0  0  0  0  0  0
    3.4922    6.3763    1.5030 C   0  0  0  0  0  0
   -5.1111    0.0716    3.3098 C   0  0  0  0  0  0
    2.7589    6.8444   -0.7633 C   0  0  0  0  0  0
   -4.4411   -1.4633    1.5526 C   0  0  0  0  0  0
    4.4618    7.3882    1.4079 C   0  0  0  0  0  0
   -6.0753   -0.8469    3.7570 C   0  0  0  0  0  0
    3.7292    7.8598   -0.8612 C   0  0  0  0  0  0
   -5.4059   -2.3863    1.9990 C   0  0  0  0  0  0
    4.5876    8.1236    0.2191 C   0  0  0  0  0  0
   -6.2301   -2.0736    3.0928 C   0  0  0  0  0  0
    0.7830    5.2409   -1.2662 H   0  0  0  0  0  0
   -2.4933   -0.3348    0.2636 H   0  0  0  0  0  0
    3.4356    5.8636    2.3867 H   0  0  0  0  0  0
   -5.0326    0.9543    3.8214 H   0  0  0  0  0  0
    2.1576    6.6808   -1.5735 H   0  0  0  0  0  0
   -3.8652   -1.7272    0.7505 H   0  0  0  0  0  0
    5.0771    7.5824    2.2024 H   0  0  0  0  0  0
   -6.6654   -0.6173    4.5610 H   0  0  0  0  0  0
    3.8151    8.4035   -1.7226 H   0  0  0  0  0  0
   -5.5128   -3.2845    1.5230 H   0  0  0  0  0  0
    5.2998    8.8510    0.1423 H   0  0  0  0  0  0
   -6.9386   -2.7380    3.4073 H   0  0  0  0  0  0
  1 11  1  0  0  0
  2 12  1  0  0  0
  3 13  2  0  0  0
  4 14  2  0  0  0
  5 17  2  0  0  0
  6 18  2  0  0  0
  7  9  1  0  0  0
  7 17  1  0  0  0
  7 29  1  0  0  0
  8 10  1  0  0  0
  8 18  1  0  0  0
  8 30  1  0  0  0
  9 11  2  0  0  0
  9 14  1  0  0  0
 10 12  2  0  0  0
 10 13  1  0  0  0
 11 13  1  0  0  0
 12 14  1  0  0  0
 15 17  1  0  0  0
 15 19  2  0  0  0
 15 21  1  0  0  0
 16 18  1  0  0  0
 16 20  2  0  0  0
 16 22  1  0  0  0
 19 23  1  0  0  0
 19 31  1  0  0  0
 20 24  1  0  0  0
 20 32  1  0  0  0
 21 25  2  0  0  0
 21 33  1  0  0  0
 22 26  2  0  0  0
 22 34  1  0  0  0
 23 27  2  0  0  0
 23 35  1  0  0  0
 24 28  2  0  0  0
 24 36  1  0  0  0
 25 27  1  0  0  0
 25 37  1  0  0  0
 26 28  1  0  0  0
 26 38  1  0  0  0
 27 39  1  0  0  0
 28 40  1  0  0  0
M  END
> <PUBCHEM_CID>
1897383

> <Activity>
Active

> <Inhibition>
86

$$$$
Row51_Row51
                    3D
 Structure written by MMmdl.
 53 59  0  0  1  0            999 V2000
   -1.7492    1.0619    0.0000 O   0  0  0  0  0  0
   -3.2013   -1.4531    0.0000 O   0  0  0  0  0  0
    4.6669   -2.5877    0.0000 O   0  0  0  0  0  0
    4.6669    0.3164    0.0000 O   0  0  0  0  0  0
   -2.2761   -0.3106    0.0000 N   0  0  0  0  0  0
    4.4369   -1.1356    0.0000 N   0  0  0  0  0  0
    0.6520   -0.4682    0.0000 N   0  0  0  0  0  0
    0.6520   -1.8031    0.0000 N   0  0  0  0  0  0
   -1.5616   -0.7231    0.0000 C   0  0  0  0  0  0
   -0.1327   -0.7231    0.0000 C   0  0  0  0  0  0
   -0.1327   -1.5481    0.0000 C   0  0  0  0  0  0
    1.1369   -1.1356    0.0000 C   0  0  0  0  0  0
   -0.8471   -0.3106    0.0000 C   0  0  0  0  0  0
   -3.1693    0.6814    0.0000 C   0  0  0  0  0  0
   -3.5818   -0.0331    0.0000 C   0  0  0  0  0  0
    1.9619   -1.1356    0.0000 C   0  0  0  0  0  0
    3.6119   -1.1356    0.0000 C   0  0  0  0  0  0
   -2.3623    0.5099    0.0000 C   0  0  0  0  0  0
   -3.0297   -0.6462    0.0000 C   0  0  0  0  0  0
   -1.5616   -1.5481    0.0000 C   0  0  0  0  0  0
    5.7064   -1.5481    0.0000 C   0  0  0  0  0  0
    5.7064   -0.7231    0.0000 C   0  0  0  0  0  0
   -0.8471   -1.9606    0.0000 C   0  0  0  0  0  0
    4.9218   -1.8031    0.0000 C   0  0  0  0  0  0
    4.9218   -0.4682    0.0000 C   0  0  0  0  0  0
    2.3744   -0.4211    0.0000 C   0  0  0  0  0  0
    2.3744   -1.8501    0.0000 C   0  0  0  0  0  0
    3.1994   -0.4211    0.0000 C   0  0  0  0  0  0
    3.1994   -1.8501    0.0000 C   0  0  0  0  0  0
   -3.5818    1.3959    0.0000 C   0  0  0  0  0  0
   -4.4068   -0.0331    0.0000 C   0  0  0  0  0  0
    6.4209   -1.9606    0.0000 C   0  0  0  0  0  0
    6.4209   -0.3106    0.0000 C   0  0  0  0  0  0
   -4.4068    1.3959    0.0000 C   0  0  0  0  0  0
   -4.8193    0.6814    0.0000 C   0  0  0  0  0  0
    7.1354   -1.5481    0.0000 C   0  0  0  0  0  0
    7.1354   -0.7231    0.0000 C   0  0  0  0  0  0
    0.9069    0.3164    0.0000 H   0  0  0  0  0  0
   -0.8471    0.5144    0.0000 H   0  0  0  0  0  0
   -2.2761   -1.9606    0.0000 H   0  0  0  0  0  0
   -0.8471   -2.7856    0.0000 H   0  0  0  0  0  0
    1.9619    0.2933    0.0000 H   0  0  0  0  0  0
    1.9619   -2.5646    0.0000 H   0  0  0  0  0  0
    3.6119    0.2933    0.0000 H   0  0  0  0  0  0
    3.6119   -2.5646    0.0000 H   0  0  0  0  0  0
   -3.1693    2.1103    0.0000 H   0  0  0  0  0  0
   -4.8193   -0.7475    0.0000 H   0  0  0  0  0  0
    6.4209   -2.7856    0.0000 H   0  0  0  0  0  0
    6.4209    0.5144    0.0000 H   0  0  0  0  0  0
   -4.8193    2.1103    0.0000 H   0  0  0  0  0  0
   -5.6443    0.6814    0.0000 H   0  0  0  0  0  0
    7.8498   -1.9606    0.0000 H   0  0  0  0  0  0
    7.8498   -0.3106    0.0000 H   0  0  0  0  0  0
  1 18  2  0  0  0
  2 19  2  0  0  0
  3 24  2  0  0  0
  4 25  2  0  0  0
  5  9  1  0  0  0
  5 18  1  0  0  0
  5 19  1  0  0  0
  6 17  1  0  0  0
  6 24  1  0  0  0
  6 25  1  0  0  0
  7 10  1  0  0  0
  7 12  1  0  0  0
  7 38  1  0  0  0
  8 11  1  0  0  0
  8 12  2  0  0  0
  9 13  1  0  0  0
  9 20  2  0  0  0
 10 11  1  0  0  0
 10 13  2  0  0  0
 11 23  2  0  0  0
 12 16  1  0  0  0
 13 39  1  0  0  0
 14 15  2  0  0  0
 14 18  1  0  0  0
 14 30  1  0  0  0
 15 19  1  0  0  0
 15 31  1  0  0  0
 16 26  2  0  0  0
 16 27  1  0  0  0
 17 28  2  0  0  0
 17 29  1  0  0  0
 20 23  1  0  0  0
 20 40  1  0  0  0
 21 22  2  0  0  0
 21 24  1  0  0  0
 21 32  1  0  0  0
 22 25  1  0  0  0
 22 33  1  0  0  0
 23 41  1  0  0  0
 26 28  1  0  0  0
 26 42  1  0  0  0
 27 29  2  0  0  0
 27 43  1  0  0  0
 28 44  1  0  0  0
 29 45  1  0  0  0
 30 34  2  0  0  0
 30 46  1  0  0  0
 31 35  2  0  0  0
 31 47  1  0  0  0
 32 36  2  0  0  0
 32 48  1  0  0  0
 33 37  2  0  0  0
 33 49  1  0  0  0
 34 35  1  0  0  0
 34 50  1  0  0  0
 35 51  1  0  0  0
 36 37  1  0  0  0
 36 52  1  0  0  0
 37 53  1  0  0  0
M  END
> <PUBCHEM_CID>
1102898

> <Activity>
Active

> <Inhibition>
60

$$$$
Row52_Row52
                    3D
 Structure written by MMmdl.
 36 39  0  0  1  0            999 V2000
    0.3143    1.6087    0.0000 Br  0  0  0  0  0  0
   -2.8389    0.2081    0.0000 Br  0  0  0  0  0  0
   -1.0771    2.3124    0.0000 O   0  0  0  0  0  0
   -2.3880    1.7532    0.0000 O   0  0  0  0  0  0
    0.5313   -3.7064    0.0000 N   0  0  0  0  0  0
   -0.9431   -2.6733    0.0000 N   0  0  0  0  0  0
   -0.6922   -2.0124    0.0000 N   0  0  0  0  0  0
    0.4265   -2.4024    0.0000 N   0  0  0  0  0  0
    0.2355   -1.2021    0.0000 N   0  0  0  0  0  0
   -0.2094   -0.6914    0.0000 N   0  0  0  0  0  0
   -0.5883   -3.9665    0.0000 C   0  0  0  0  0  0
   -0.5017   -3.2298    0.0000 C   0  0  0  0  0  0
    0.0651   -4.2465    0.0000 C   0  0  0  0  0  0
    0.1999   -3.0826    0.0000 C   0  0  0  0  0  0
   -1.1709   -4.4101    0.0000 C   0  0  0  0  0  0
    0.1515   -4.9893    0.0000 C   0  0  0  0  0  0
   -0.0013   -1.8721    0.0000 C   0  0  0  0  0  0
   -1.0855   -5.1565    0.0000 C   0  0  0  0  0  0
   -0.4319   -5.4436    0.0000 C   0  0  0  0  0  0
   -0.6743    0.4602    0.0000 C   0  0  0  0  0  0
   -0.1090   -0.0129    0.0000 C   0  0  0  0  0  0
   -0.5749    1.1837    0.0000 C   0  0  0  0  0  0
   -1.3723    0.1961    0.0000 C   0  0  0  0  0  0
   -1.1593    1.6463    0.0000 C   0  0  0  0  0  0
   -1.9465    0.6181    0.0000 C   0  0  0  0  0  0
   -1.8586    1.3537    0.0000 C   0  0  0  0  0  0
   -0.3175    2.6343    0.0000 H   0  0  0  0  0  0
   -2.2869    2.5720    0.0000 H   0  0  0  0  0  0
    1.3511   -3.7986    0.0000 H   0  0  0  0  0  0
   -1.9298   -4.0865    0.0000 H   0  0  0  0  0  0
    0.9125   -5.3081    0.0000 H   0  0  0  0  0  0
   -1.7494   -5.6462    0.0000 H   0  0  0  0  0  0
   -0.3300   -6.2623    0.0000 H   0  0  0  0  0  0
    0.7099   -0.1134    0.0000 H   0  0  0  0  0  0
    0.4361    0.6064    0.0000 H   0  0  0  0  0  0
   -1.4842   -0.6213    0.0000 H   0  0  0  0  0  0
  1 22  1  0  0  0
  2 25  1  0  0  0
  3 24  1  0  0  0
  3 27  1  0  0  0
  4 26  1  0  0  0
  4 28  1  0  0  0
  5 13  1  0  0  0
  5 14  1  0  0  0
  5 29  1  0  0  0
  6  7  2  0  0  0
  6 12  1  0  0  0
  7 17  1  0  0  0
  8 14  1  0  0  0
  8 17  2  0  0  0
  9 10  2  0  0  0
  9 17  1  0  0  0
 10 21  1  0  0  0
 11 12  1  0  0  0
 11 13  2  0  0  0
 11 15  1  0  0  0
 12 14  2  0  0  0
 13 16  1  0  0  0
 15 18  2  0  0  0
 15 30  1  0  0  0
 16 19  2  0  0  0
 16 31  1  0  0  0
 18 19  1  0  0  0
 18 32  1  0  0  0
 19 33  1  0  0  0
 20 21  1  0  0  0
 20 22  2  0  0  0
 20 23  1  0  0  0
 21 34  1  0  0  0
 21 35  1  0  0  0
 22 24  1  0  0  0
 23 25  2  0  0  0
 23 36  1  0  0  0
 24 26  2  0  0  0
 25 26  1  0  0  0
M  END
> <PUBCHEM_CID>
5339887

> <Activity>
Active

> <Inhibition>
67

$$$$
Row53_Row53
                    3D
 Structure written by MMmdl.
 25 26  0  0  1  0            999 V2000
    1.8211    3.2501    2.8723 O   0  0  0  0  0  0
    3.2204    0.8440    3.2418 O   0  0  0  0  0  0
    1.6411    5.3989    3.4173 O   0  0  0  0  0  0
   -0.3512    6.8383    2.3542 O   0  0  0  0  0  0
   -1.9887    5.8224    1.3149 N   0  0  0  0  0  0
    0.2588    2.1460    1.4321 C   0  0  0  0  0  0
    1.4160    2.1079    2.2471 C   0  0  0  0  0  0
    2.1237    0.8999    2.4229 C   0  0  0  0  0  0
   -0.4370    3.3662    1.3171 C   0  0  0  0  0  0
   -0.1722    0.9699    0.7802 C   0  0  0  0  0  0
   -0.0221    4.5412    1.9923 C   0  0  0  0  0  0
    1.6950   -0.2611    1.7470 C   0  0  0  0  0  0
    0.5472   -0.2272    0.9370 C   0  0  0  0  0  0
    1.1574    4.4385    2.7748 C   0  0  0  0  0  0
   -0.7723    5.7536    1.8910 C   0  0  0  0  0  0
    2.8656    0.5358    4.6038 C   0  0  0  0  0  0
   -1.2691    3.3862    0.7227 H   0  0  0  0  0  0
   -1.0129    0.9773    0.1967 H   0  0  0  0  0  0
    2.2146   -1.1354    1.8493 H   0  0  0  0  0  0
    0.2296   -1.0758    0.4634 H   0  0  0  0  0  0
    3.7763    0.5245    5.2017 H   0  0  0  0  0  0
    2.1953    1.2912    5.0230 H   0  0  0  0  0  0
    2.3962   -0.4489    4.6820 H   0  0  0  0  0  0
   -2.4547    6.6718    1.2739 H   0  0  0  0  0  0
   -2.4095    5.0298    0.9459 H   0  0  0  0  0  0
  1  7  1  0  0  0
  1 14  1  0  0  0
  2  8  1  0  0  0
  2 16  1  0  0  0
  3 14  2  0  0  0
  4 15  2  0  0  0
  5 15  1  0  0  0
  5 24  1  0  0  0
  5 25  1  0  0  0
  6  7  1  0  0  0
  6  9  1  0  0  0
  6 10  2  0  0  0
  7  8  2  0  0  0
  8 12  1  0  0  0
  9 11  2  0  0  0
  9 17  1  0  0  0
 10 13  1  0  0  0
 10 18  1  0  0  0
 11 14  1  0  0  0
 11 15  1  0  0  0
 12 13  2  0  0  0
 12 19  1  0  0  0
 13 20  1  0  0  0
 16 21  1  0  0  0
 16 22  1  0  0  0
 16 23  1  0  0  0
M  END
> <PUBCHEM_CID>
767389

> <Activity>
Active

> <Inhibition>
73

$$$$
Row54_Row54
                    3D
 Structure written by MMmdl.
 35 37  0  0  1  0            999 V2000
   -0.2576    1.8394    0.0000 Cl  0  0  0  0  0  0
   -1.7938    1.6126    0.0000 Cl  0  0  0  0  0  0
   -0.6938   -3.2086    0.0000 S   0  0  0  0  0  0
   -2.0269   -3.7437    0.0000 S   0  0  0  0  0  0
    0.4621   -1.0712    0.0000 O   0  0  0  0  0  0
    0.2848   -4.9164    0.0000 O   0  0  0  0  0  0
   -0.7728   -4.4178    0.0000 N   0  0  0  0  0  0
    0.4134   -0.7409    0.0000 C   0  0  0  0  0  0
   -0.1301   -0.1605    0.0000 C   0  0  0  0  0  0
    0.9230   -2.9745    0.0000 C   0  0  0  0  0  0
    0.8457   -1.6987    0.0000 C   0  0  0  0  0  0
    0.5349   -2.3256    0.0000 C   0  0  0  0  0  0
    0.6737   -3.5986    0.0000 C   0  0  0  0  0  0
    1.6270   -2.9813    0.0000 C   0  0  0  0  0  0
    1.5473   -1.7237    0.0000 C   0  0  0  0  0  0
    0.0236    0.4994    0.0000 C   0  0  0  0  0  0
   -0.8086   -0.2519    0.0000 C   0  0  0  0  0  0
    1.9332   -2.3690    0.0000 C   0  0  0  0  0  0
    0.0583   -3.7392    0.0000 C   0  0  0  0  0  0
   -0.4831    1.0604    0.0000 C   0  0  0  0  0  0
   -1.3166    0.3041    0.0000 C   0  0  0  0  0  0
   -1.1583    0.9623    0.0000 C   0  0  0  0  0  0
   -0.1193   -4.3810    0.0000 C   0  0  0  0  0  0
   -1.1799   -3.8423    0.0000 C   0  0  0  0  0  0
   -1.1312   -5.1609    0.0000 H   0  0  0  0  0  0
    1.2383   -0.7308    0.0000 H   0  0  0  0  0  0
    0.9348   -0.1015    0.0000 H   0  0  0  0  0  0
   -0.2894   -2.3580    0.0000 H   0  0  0  0  0  0
    1.2100   -4.2255    0.0000 H   0  0  0  0  0  0
    2.0574   -3.6851    0.0000 H   0  0  0  0  0  0
    1.9670   -1.0134    0.0000 H   0  0  0  0  0  0
    0.8224    0.7059    0.0000 H   0  0  0  0  0  0
   -1.0901   -1.0273    0.0000 H   0  0  0  0  0  0
    2.7576   -2.3379    0.0000 H   0  0  0  0  0  0
   -2.1155    0.0983    0.0000 H   0  0  0  0  0  0
  1 20  1  0  0  0
  2 22  1  0  0  0
  3 19  1  0  0  0
  3 24  1  0  0  0
  4 24  2  0  0  0
  5  8  1  0  0  0
  5 11  1  0  0  0
  6 23  2  0  0  0
  7 23  1  0  0  0
  7 24  1  0  0  0
  7 25  1  0  0  0
  8  9  1  0  0  0
  8 26  1  0  0  0
  8 27  1  0  0  0
  9 16  2  0  0  0
  9 17  1  0  0  0
 10 12  2  0  0  0
 10 13  1  0  0  0
 10 14  1  0  0  0
 11 12  1  0  0  0
 11 15  2  0  0  0
 12 28  1  0  0  0
 13 19  2  0  0  0
 13 29  1  0  0  0
 14 18  2  0  0  0
 14 30  1  0  0  0
 15 18  1  0  0  0
 15 31  1  0  0  0
 16 20  1  0  0  0
 16 32  1  0  0  0
 17 21  2  0  0  0
 17 33  1  0  0  0
 18 34  1  0  0  0
 19 23  1  0  0  0
 20 22  2  0  0  0
 21 22  1  0  0  0
 21 35  1  0  0  0
M  END
> <PUBCHEM_CID>
1344571

> <Activity>
Active

> <Inhibition>
55

$$$$
Row55_Row55
                    3D
 Structure written by MMmdl.
 26 27  0  0  1  0            999 V2000
    1.4154    2.2664   -0.0000 Cl  0  0  0  0  0  0
   -1.3141    3.7389    0.0000 Cl  0  0  0  0  0  0
   -3.7718   -0.9770   -0.0000 Cl  0  0  0  0  0  0
    1.5558   -2.2205    0.0000 S   0  0  0  0  0  0
    0.8984   -2.8962   -1.3009 O   0  0  0  0  0  0
    0.8984   -2.8962    1.3009 O   0  0  0  0  0  0
   -3.5297    1.9156    0.0000 O   0  0  0  0  0  0
    1.1678   -0.5763    0.0000 N   0  0  0  0  0  0
    3.3063   -2.5099    0.0000 C   0  0  0  0  0  0
    0.0159    0.0142   -0.0000 C   0  0  0  0  0  0
    4.0052   -2.6596    1.2176 C   0  0  0  0  0  0
    4.0052   -2.6596   -1.2176 C   0  0  0  0  0  0
   -0.0266    1.4052   -0.0000 C   0  0  0  0  0  0
   -1.1773   -0.6872   -0.0000 C   0  0  0  0  0  0
   -1.2167    2.0644   -0.0000 C   0  0  0  0  0  0
   -2.3721   -0.0632   -0.0000 C   0  0  0  0  0  0
    5.3758   -2.9793    1.2169 C   0  0  0  0  0  0
    5.3758   -2.9793   -1.2169 C   0  0  0  0  0  0
   -2.4175    1.3332    0.0000 C   0  0  0  0  0  0
    6.0621   -3.1440    0.0000 C   0  0  0  0  0  0
    3.5227   -2.5499    2.1119 H   0  0  0  0  0  0
    3.5227   -2.5499   -2.1119 H   0  0  0  0  0  0
   -1.1732   -1.6795   -0.0000 H   0  0  0  0  0  0
    5.8726   -3.0953    2.1030 H   0  0  0  0  0  0
    5.8726   -3.0953   -2.1029 H   0  0  0  0  0  0
    7.0571   -3.3831    0.0000 H   0  0  0  0  0  0
  1 13  1  0  0  0
  2 15  1  0  0  0
  3 16  1  0  0  0
  4  5  2  0  0  0
  4  6  2  0  0  0
  4  8  1  0  0  0
  4  9  1  0  0  0
  7 19  2  0  0  0
  8 10  2  0  0  0
  9 11  2  0  0  0
  9 12  1  0  0  0
 10 13  1  0  0  0
 10 14  1  0  0  0
 11 17  1  0  0  0
 11 21  1  0  0  0
 12 18  2  0  0  0
 12 22  1  0  0  0
 13 15  2  0  0  0
 14 16  2  0  0  0
 14 23  1  0  0  0
 15 19  1  0  0  0
 16 19  1  0  0  0
 17 20  2  0  0  0
 17 24  1  0  0  0
 18 20  1  0  0  0
 18 25  1  0  0  0
 20 26  1  0  0  0
M  END
> <PUBCHEM_CID>
9584979

> <Activity>
Active

> <Inhibition>
81

$$$$
Row56_Row56
                    3D
 Structure written by MMmdl.
 28 31  0  0  1  0            999 V2000
   -3.3049    2.0987    0.0000 O   0  0  0  0  0  0
   -1.5050   -1.1797    0.0000 O   0  0  0  0  0  0
   -1.1957    3.2452    0.0000 O   0  0  0  0  0  0
    0.6051   -0.0330    0.0000 O   0  0  0  0  0  0
   -1.5380    1.3667    0.0000 C   0  0  0  0  0  0
   -1.1687    0.6952    0.0000 C   0  0  0  0  0  0
   -2.2810    1.3951    0.0000 C   0  0  0  0  0  0
   -1.5461    0.0574    0.0000 C   0  0  0  0  0  0
   -1.1596    2.0049    0.0000 C   0  0  0  0  0  0
   -0.4249    0.6674    0.0000 C   0  0  0  0  0  0
   -2.2996    2.7376    0.0000 C   0  0  0  0  0  0
   -0.4200   -0.6841    0.0000 C   0  0  0  0  0  0
   -2.6544    2.0600    0.0000 C   0  0  0  0  0  0
   -1.1852   -0.6143    0.0000 C   0  0  0  0  0  0
   -1.5225    2.6752    0.0000 C   0  0  0  0  0  0
   -0.0535    0.0010    0.0000 C   0  0  0  0  0  0
   -2.6428    0.7566    0.0000 C   0  0  0  0  0  0
   -2.2820    0.1001    0.0000 C   0  0  0  0  0  0
   -0.4211    1.9640    0.0000 C   0  0  0  0  0  0
   -0.0605    1.3072    0.0000 C   0  0  0  0  0  0
   -3.6743    2.8364    0.0000 H   0  0  0  0  0  0
   -2.3300   -1.1870    0.0000 H   0  0  0  0  0  0
   -2.6981    3.4599    0.0000 H   0  0  0  0  0  0
   -0.0285   -1.4103    0.0000 H   0  0  0  0  0  0
   -3.4677    0.7620    0.0000 H   0  0  0  0  0  0
   -2.7224   -0.5975    0.0000 H   0  0  0  0  0  0
    0.0186    2.6621    0.0000 H   0  0  0  0  0  0
    0.7645    1.3007    0.0000 H   0  0  0  0  0  0
  1 13  1  0  0  0
  1 21  1  0  0  0
  2 14  1  0  0  0
  2 22  1  0  0  0
  3 15  2  0  0  0
  4 16  2  0  0  0
  5  6  2  0  0  0
  5  7  1  0  0  0
  5  9  1  0  0  0
  6  8  1  0  0  0
  6 10  1  0  0  0
  7 13  1  0  0  0
  7 17  2  0  0  0
  8 14  1  0  0  0
  8 18  2  0  0  0
  9 15  1  0  0  0
  9 19  2  0  0  0
 10 16  1  0  0  0
 10 20  2  0  0  0
 11 13  2  0  0  0
 11 15  1  0  0  0
 11 23  1  0  0  0
 12 14  2  0  0  0
 12 16  1  0  0  0
 12 24  1  0  0  0
 17 18  1  0  0  0
 17 25  1  0  0  0
 18 26  1  0  0  0
 19 20  1  0  0  0
 19 27  1  0  0  0
 20 28  1  0  0  0
M  END
> <PUBCHEM_CID>
789242

> <Activity>
Active

> <Inhibition>
76

$$$$
Row57_Row57
                    3D
 Structure written by MMmdl.
 46 49  0  0  1  0            999 V2000
   -2.4854    1.5365    0.0000 O   0  0  0  0  0  0
    2.3500    0.9089    0.0000 O   0  0  0  0  0  0
    2.9002   -0.2410    0.0000 O   0  0  0  0  0  0
   -1.4138    1.0406    0.0000 N   0  0  0  0  0  0
   -1.4047   -0.1689    0.0000 N   0  0  0  0  0  0
   -1.0544    0.4639    0.0000 C   0  0  0  0  0  0
   -2.5284    0.3591    0.0000 C   0  0  0  0  0  0
   -2.1226   -0.2405    0.0000 C   0  0  0  0  0  0
   -2.1472    1.0065    0.0000 C   0  0  0  0  0  0
   -1.0668    1.6598    0.0000 C   0  0  0  0  0  0
   -3.2764    0.2860    0.0000 C   0  0  0  0  0  0
   -0.3763    0.5059    0.0000 C   0  0  0  0  0  0
   -2.4635   -0.9060    0.0000 C   0  0  0  0  0  0
   -0.6873    1.6855    0.0000 C   0  0  0  0  0  0
   -1.0983    2.2773    0.0000 C   0  0  0  0  0  0
   -0.3924    2.9462    0.0000 C   0  0  0  0  0  0
   -3.6140   -0.3768    0.0000 C   0  0  0  0  0  0
   -3.2075   -0.9728    0.0000 C   0  0  0  0  0  0
   -0.3557    2.3240    0.0000 C   0  0  0  0  0  0
   -0.7651    2.9160    0.0000 C   0  0  0  0  0  0
    0.0261   -0.0387    0.0000 C   0  0  0  0  0  0
    0.7530   -0.0850    0.0000 C   0  0  0  0  0  0
   -0.0469    3.6137    0.0000 C   0  0  0  0  0  0
    1.2084    0.4346    0.0000 C   0  0  0  0  0  0
    1.0759   -0.6777    0.0000 C   0  0  0  0  0  0
    1.9282    0.3954    0.0000 C   0  0  0  0  0  0
    1.7935   -0.7376    0.0000 C   0  0  0  0  0  0
    2.2342   -0.1944    0.0000 C   0  0  0  0  0  0
    3.1639    0.7741    0.0000 H   0  0  0  0  0  0
    3.2617   -0.9826    0.0000 H   0  0  0  0  0  0
   -3.7412    0.9676    0.0000 H   0  0  0  0  0  0
   -0.0277    1.2536    0.0000 H   0  0  0  0  0  0
   -2.0021   -1.5899    0.0000 H   0  0  0  0  0  0
    0.1367    1.6453    0.0000 H   0  0  0  0  0  0
   -1.9044    2.4532    0.0000 H   0  0  0  0  0  0
   -4.4374   -0.4294    0.0000 H   0  0  0  0  0  0
   -3.5599   -1.7188    0.0000 H   0  0  0  0  0  0
    0.4511    2.1520    0.0000 H   0  0  0  0  0  0
   -1.2210    3.6037    0.0000 H   0  0  0  0  0  0
   -0.3687   -0.7631    0.0000 H   0  0  0  0  0  0
    0.6858    3.2344    0.0000 H   0  0  0  0  0  0
    0.3324    4.3463    0.0000 H   0  0  0  0  0  0
   -0.7795    3.9930    0.0000 H   0  0  0  0  0  0
    0.8883    1.1949    0.0000 H   0  0  0  0  0  0
    0.6254   -1.3689    0.0000 H   0  0  0  0  0  0
    2.1170   -1.4965    0.0000 H   0  0  0  0  0  0
  1  9  2  0  0  0
  2 26  1  0  0  0
  2 29  1  0  0  0
  3 28  1  0  0  0
  3 30  1  0  0  0
  4  6  1  0  0  0
  4  9  1  0  0  0
  4 10  1  0  0  0
  5  6  2  0  0  0
  5  8  1  0  0  0
  6 12  1  0  0  0
  7  8  1  0  0  0
  7  9  1  0  0  0
  7 11  2  0  0  0
  8 13  2  0  0  0
 10 14  2  0  0  0
 10 15  1  0  0  0
 11 17  1  0  0  0
 11 31  1  0  0  0
 12 21  2  0  0  0
 12 32  1  0  0  0
 13 18  1  0  0  0
 13 33  1  0  0  0
 14 19  1  0  0  0
 14 34  1  0  0  0
 15 20  2  0  0  0
 15 35  1  0  0  0
 16 19  2  0  0  0
 16 20  1  0  0  0
 16 23  1  0  0  0
 17 18  2  0  0  0
 17 36  1  0  0  0
 18 37  1  0  0  0
 19 38  1  0  0  0
 20 39  1  0  0  0
 21 22  1  0  0  0
 21 40  1  0  0  0
 22 24  2  0  0  0
 22 25  1  0  0  0
 23 41  1  0  0  0
 23 42  1  0  0  0
 23 43  1  0  0  0
 24 26  1  0  0  0
 24 44  1  0  0  0
 25 27  2  0  0  0
 25 45  1  0  0  0
 26 28  2  0  0  0
 27 28  1  0  0  0
 27 46  1  0  0  0
M  END
> <PUBCHEM_CID>
5345939

> <Activity>
Active

> <Inhibition>
65

$$$$
Row58_Row58
                    3D
 Structure written by MMmdl.
 46 49  0  0  1  0            999 V2000
   -1.5571    1.4031    0.0000 Cl  0  0  0  0  0  0
   -1.5674   -1.4530    0.0000 Cl  0  0  0  0  0  0
   -3.4870    2.4458    0.0000 S   0  0  0  0  0  0
   -0.0184    1.7887    0.0000 O   0  0  0  0  0  0
   -0.4219    1.9876    0.0000 O   0  0  0  0  0  0
   -3.7654    3.1157    0.0000 O   0  0  0  0  0  0
   -4.0775    2.2525    0.0000 O   0  0  0  0  0  0
   -0.6992    3.0865    0.0000 N   0  0  0  0  0  0
   -0.3682    3.6798    0.0000 N   0  0  0  0  0  0
   -3.3964    1.7013    0.0000 N   0  0  0  0  0  0
    0.1533    3.0638    0.0000 C   0  0  0  0  0  0
   -1.3311    2.9382    0.0000 C   0  0  0  0  0  0
    0.1349    3.6935    0.0000 C   0  0  0  0  0  0
   -0.3317    2.6516    0.0000 C   0  0  0  0  0  0
    0.5389    2.9133    0.0000 C   0  0  0  0  0  0
    0.4929    2.2994    0.0000 C   0  0  0  0  0  0
   -2.6566    2.6419    0.0000 C   0  0  0  0  0  0
   -1.5091    3.2760    0.0000 C   0  0  0  0  0  0
   -1.8371    2.4559    0.0000 C   0  0  0  0  0  0
   -2.1650    3.1310    0.0000 C   0  0  0  0  0  0
   -2.4873    2.3069    0.0000 C   0  0  0  0  0  0
    0.0953    1.2600    0.0000 C   0  0  0  0  0  0
    0.5968    4.3091    0.0000 C   0  0  0  0  0  0
    0.9454    2.0963    0.0000 C   0  0  0  0  0  0
   -0.3238    0.6277    0.0000 C   0  0  0  0  0  0
    0.6983    1.4472    0.0000 C   0  0  0  0  0  0
   -1.0776    0.6346    0.0000 C   0  0  0  0  0  0
    0.0219   -0.0402    0.0000 C   0  0  0  0  0  0
   -1.4623   -0.0151    0.0000 C   0  0  0  0  0  0
   -0.3620   -0.6865    0.0000 C   0  0  0  0  0  0
   -1.1055   -0.6746    0.0000 C   0  0  0  0  0  0
   -0.7957    4.3854    0.0000 H   0  0  0  0  0  0
   -4.0558    1.2055    0.0000 H   0  0  0  0  0  0
   -2.6373    1.3781    0.0000 H   0  0  0  0  0  0
    1.2371    3.3528    0.0000 H   0  0  0  0  0  0
   -1.1621    4.0244    0.0000 H   0  0  0  0  0  0
   -1.4463    1.7293    0.0000 H   0  0  0  0  0  0
   -2.5607    3.8549    0.0000 H   0  0  0  0  0  0
   -2.3319    1.4966    0.0000 H   0  0  0  0  0  0
    1.4159    4.2102    0.0000 H   0  0  0  0  0  0
    0.2730    5.0679    0.0000 H   0  0  0  0  0  0
    1.7076    2.4119    0.0000 H   0  0  0  0  0  0
    1.2631    0.8458    0.0000 H   0  0  0  0  0  0
    0.8466   -0.0643    0.0000 H   0  0  0  0  0  0
   -2.2871    0.0009    0.0000 H   0  0  0  0  0  0
    0.0403   -1.4067    0.0000 H   0  0  0  0  0  0
  1 27  1  0  0  0
  2 31  1  0  0  0
  3  6  2  0  0  0
  3  7  2  0  0  0
  3 10  1  0  0  0
  3 17  1  0  0  0
  4 16  1  0  0  0
  4 22  1  0  0  0
  5 14  2  0  0  0
  8  9  1  0  0  0
  8 12  1  0  0  0
  8 14  1  0  0  0
  9 13  1  0  0  0
  9 32  1  0  0  0
 10 33  1  0  0  0
 10 34  1  0  0  0
 11 13  1  0  0  0
 11 14  1  0  0  0
 11 15  2  0  0  0
 12 18  2  0  0  0
 12 19  1  0  0  0
 13 23  2  0  0  0
 15 16  1  0  0  0
 15 35  1  0  0  0
 16 24  2  0  0  0
 17 20  2  0  0  0
 17 21  1  0  0  0
 18 20  1  0  0  0
 18 36  1  0  0  0
 19 21  2  0  0  0
 19 37  1  0  0  0
 20 38  1  0  0  0
 21 39  1  0  0  0
 22 25  1  0  0  0
 22 26  2  0  0  0
 23 40  1  0  0  0
 23 41  1  0  0  0
 24 26  1  0  0  0
 24 42  1  0  0  0
 25 27  2  0  0  0
 25 28  1  0  0  0
 26 43  1  0  0  0
 27 29  1  0  0  0
 28 30  2  0  0  0
 28 44  1  0  0  0
 29 31  2  0  0  0
 29 45  1  0  0  0
 30 31  1  0  0  0
 30 46  1  0  0  0
M  END
> <PUBCHEM_CID>
5348087

> <Activity>
Active

> <Inhibition>
68

$$$$
Row59_Row59
                    3D
 Structure written by MMmdl.
 35 37  0  0  1  0            999 V2000
    3.6308    5.5250    0.0000 I   0  0  0  0  0  0
   -0.4244    2.6251    0.0000 S   0  0  0  0  0  0
    3.0130    4.0581    0.0000 O   0  0  0  0  0  0
    2.0160    1.5161    0.0000 O   0  0  0  0  0  0
   -0.4852   -0.6403    0.0000 O   0  0  0  0  0  0
    1.6869    3.9759    0.0000 O   0  0  0  0  0  0
    0.9013    2.0052    0.0000 N   0  0  0  0  0  0
    0.7950    3.2420    0.0000 N   0  0  0  0  0  0
    0.5861    1.3404    0.0000 C   0  0  0  0  0  0
    1.9904    2.7445    0.0000 C   0  0  0  0  0  0
    1.6467    2.0729    0.0000 C   0  0  0  0  0  0
    0.4899    2.6041    0.0000 C   0  0  0  0  0  0
    1.5150    3.3317    0.0000 C   0  0  0  0  0  0
    0.5902    0.8431    0.0000 C   0  0  0  0  0  0
    0.2500    1.1451    0.0000 C   0  0  0  0  0  0
    2.7135    2.7761    0.0000 C   0  0  0  0  0  0
    0.2421    0.1771    0.0000 C   0  0  0  0  0  0
   -0.1034    0.4823    0.0000 C   0  0  0  0  0  0
   -0.1150   -0.0047    0.0000 C   0  0  0  0  0  0
    3.1701    3.3498    0.0000 C   0  0  0  0  0  0
    3.8994    3.2853    0.0000 C   0  0  0  0  0  0
    4.1706    3.9638    0.0000 C   0  0  0  0  0  0
    3.6037    4.4346    0.0000 C   0  0  0  0  0  0
   -0.2271   -1.1554    0.0000 C   0  0  0  0  0  0
    0.3128    3.9114    0.0000 H   0  0  0  0  0  0
    1.3922    0.6496    0.0000 H   0  0  0  0  0  0
   -0.3439    1.7178    0.0000 H   0  0  0  0  0  0
    3.0879    2.0409    0.0000 H   0  0  0  0  0  0
    0.8223   -0.4094    0.0000 H   0  0  0  0  0  0
   -0.9013    0.6919    0.0000 H   0  0  0  0  0  0
    4.3315    2.5825    0.0000 H   0  0  0  0  0  0
    4.9702    4.1669    0.0000 H   0  0  0  0  0  0
   -0.9647   -1.5250    0.0000 H   0  0  0  0  0  0
    0.1424   -1.8930    0.0000 H   0  0  0  0  0  0
    0.5105   -0.7859    0.0000 H   0  0  0  0  0  0
  1 23  1  0  0  0
  2 12  2  0  0  0
  3 20  1  0  0  0
  3 23  1  0  0  0
  4 11  2  0  0  0
  5 19  1  0  0  0
  5 24  1  0  0  0
  6 13  2  0  0  0
  7  9  1  0  0  0
  7 11  1  0  0  0
  7 12  1  0  0  0
  8 12  1  0  0  0
  8 13  1  0  0  0
  8 25  1  0  0  0
  9 14  2  0  0  0
  9 15  1  0  0  0
 10 11  1  0  0  0
 10 13  1  0  0  0
 10 16  2  0  0  0
 14 17  1  0  0  0
 14 26  1  0  0  0
 15 18  2  0  0  0
 15 27  1  0  0  0
 16 20  1  0  0  0
 16 28  1  0  0  0
 17 19  2  0  0  0
 17 29  1  0  0  0
 18 19  1  0  0  0
 18 30  1  0  0  0
 20 21  2  0  0  0
 21 22  1  0  0  0
 21 31  1  0  0  0
 22 23  2  0  0  0
 22 32  1  0  0  0
 24 33  1  0  0  0
 24 34  1  0  0  0
 24 35  1  0  0  0
M  END
> <PUBCHEM_CID>
2230904

> <Activity>
Active

> <Inhibition>
97

$$$$
Row60_Row60
                    3D
 Structure written by MMmdl.
 34 36  0  0  1  0            999 V2000
   -4.8967    1.2884    3.6218 S   0  0  0  0  0  0
   -7.8305    2.0071    3.6222 S   0  0  0  0  0  0
   -4.9586   -0.8593    0.6069 O   0  0  0  0  0  0
  -10.8142   -1.1521   -1.1755 O   0  0  0  0  0  0
   -0.9669    0.6897    6.7996 O   0  0  0  0  0  0
    1.4796    1.3443    5.6232 O   0  0  0  0  0  0
   -6.4350    0.3663    1.8994 N   0  0  0  0  0  0
   -7.5358    0.0218    1.1592 C   0  0  0  0  0  0
   -4.1288    0.2578    2.4485 C   0  0  0  0  0  0
   -5.1659   -0.1155    1.5983 C   0  0  0  0  0  0
   -1.7968    0.2828    3.2144 C   0  0  0  0  0  0
   -2.8312   -0.0878    2.3569 C   0  0  0  0  0  0
   -6.4963    1.1746    2.9672 C   0  0  0  0  0  0
   -7.7216    0.5467   -0.1393 C   0  0  0  0  0  0
   -8.4830   -0.8934    1.6720 C   0  0  0  0  0  0
   -1.9157    0.2805    4.6275 C   0  0  0  0  0  0
   -0.5486    0.6435    2.6514 C   0  0  0  0  0  0
   -8.8283    0.1516   -0.9162 C   0  0  0  0  0  0
   -9.5875   -1.2892    0.8943 C   0  0  0  0  0  0
   -9.7613   -0.7717   -0.4058 C   0  0  0  0  0  0
   -0.8336    0.6638    5.4486 C   0  0  0  0  0  0
    0.5349    1.0116    3.4674 C   0  0  0  0  0  0
    0.4016    1.0129    4.8662 C   0  0  0  0  0  0
   -2.5717   -0.6510    1.5787 H   0  0  0  0  0  0
   -7.0490    1.2146   -0.5269 H   0  0  0  0  0  0
   -8.3639   -1.2824    2.6104 H   0  0  0  0  0  0
   -2.7857   -0.0172    5.0761 H   0  0  0  0  0  0
   -0.4150    0.6436    1.6365 H   0  0  0  0  0  0
   -8.9513    0.5346   -1.8568 H   0  0  0  0  0  0
  -10.2609   -1.9579    1.2737 H   0  0  0  0  0  0
    1.4246    1.2745    3.0392 H   0  0  0  0  0  0
   -1.9249    0.5891    6.9760 H   0  0  0  0  0  0
  -11.3113   -1.8133   -0.6488 H   0  0  0  0  0  0
    1.3133    0.9579    6.5081 H   0  0  0  0  0  0
  1  9  1  0  0  0
  1 13  1  0  0  0
  2 13  2  0  0  0
  3 10  2  0  0  0
  4 20  1  0  0  0
  4 33  1  0  0  0
  5 21  1  0  0  0
  5 32  1  0  0  0
  6 23  1  0  0  0
  6 34  1  0  0  0
  7  8  1  0  0  0
  7 10  1  0  0  0
  7 13  1  0  0  0
  8 14  2  0  0  0
  8 15  1  0  0  0
  9 10  1  0  0  0
  9 12  2  0  0  0
 11 12  1  0  0  0
 11 16  2  0  0  0
 11 17  1  0  0  0
 12 24  1  0  0  0
 14 18  1  0  0  0
 14 25  1  0  0  0
 15 19  2  0  0  0
 15 26  1  0  0  0
 16 21  1  0  0  0
 16 27  1  0  0  0
 17 22  2  0  0  0
 17 28  1  0  0  0
 18 20  2  0  0  0
 18 29  1  0  0  0
 19 20  1  0  0  0
 19 30  1  0  0  0
 21 23  2  0  0  0
 22 23  1  0  0  0
 22 31  1  0  0  0
M  END
> <PUBCHEM_CID>
2263390

> <Activity>
Active

> <Inhibition>
89

$$$$
Row61_Row61
                    3D
 Structure written by MMmdl.
 40 42  0  0  1  0            999 V2000
    0.3005    0.9654    0.0000 S   0  0  0  0  0  0
    2.6115    2.0690    0.0000 O   0  0  0  0  0  0
    0.2216   -0.9479    0.0000 O   0  0  0  0  0  0
   -2.3504   -1.5619    0.0000 O   0  0  0  0  0  0
   -3.1397   -0.4673    0.0000 O   0  0  0  0  0  0
    0.4832    2.1723    0.0000 N   0  0  0  0  0  0
    0.4897    3.2348    0.0000 N   0  0  0  0  0  0
    1.5409    1.6206    0.0000 N   0  0  0  0  0  0
    1.6243    2.7171    0.0000 C   0  0  0  0  0  0
    1.9813    3.2968    0.0000 C   0  0  0  0  0  0
    0.8624    2.7055    0.0000 C   0  0  0  0  0  0
    1.5609    3.8384    0.0000 C   0  0  0  0  0  0
    0.8061    3.8006    0.0000 C   0  0  0  0  0  0
    1.9488    2.1378    0.0000 C   0  0  0  0  0  0
    0.8160    1.6328    0.0000 C   0  0  0  0  0  0
    2.7763    3.3560    0.0000 C   0  0  0  0  0  0
    0.3354    0.2095    0.0000 C   0  0  0  0  0  0
    0.3412    4.3578    0.0000 C   0  0  0  0  0  0
   -0.8845   -0.4025    0.0000 C   0  0  0  0  0  0
   -0.1155   -0.3973    0.0000 C   0  0  0  0  0  0
   -1.2590   -0.9796    0.0000 C   0  0  0  0  0  0
   -1.3037    0.1535    0.0000 C   0  0  0  0  0  0
   -2.0129   -1.0028    0.0000 C   0  0  0  0  0  0
   -2.0576    0.1326    0.0000 C   0  0  0  0  0  0
   -2.4140   -0.4463    0.0000 C   0  0  0  0  0  0
   -3.1753   -1.5458    0.0000 H   0  0  0  0  0  0
   -3.5726    0.2350    0.0000 H   0  0  0  0  0  0
    1.8946    0.8753    0.0000 H   0  0  0  0  0  0
    1.9051    4.5882    0.0000 H   0  0  0  0  0  0
    2.8376    2.5333    0.0000 H   0  0  0  0  0  0
    3.5991    3.4173    0.0000 H   0  0  0  0  0  0
    2.7151    4.1788    0.0000 H   0  0  0  0  0  0
    1.1512    0.3328    0.0000 H   0  0  0  0  0  0
    0.9430   -0.3485    0.0000 H   0  0  0  0  0  0
    0.9746    4.8863    0.0000 H   0  0  0  0  0  0
   -0.1874    4.9912    0.0000 H   0  0  0  0  0  0
   -0.2923    3.8292    0.0000 H   0  0  0  0  0  0
   -0.8540   -1.6984    0.0000 H   0  0  0  0  0  0
   -0.9459    0.8969    0.0000 H   0  0  0  0  0  0
   -2.4698    0.8472    0.0000 H   0  0  0  0  0  0
  1 15  1  0  0  0
  1 17  1  0  0  0
  2 14  2  0  0  0
  3 20  2  0  0  0
  4 23  1  0  0  0
  4 26  1  0  0  0
  5 25  1  0  0  0
  5 27  1  0  0  0
  6 11  1  0  0  0
  6 15  2  0  0  0
  7 11  2  0  0  0
  7 13  1  0  0  0
  8 14  1  0  0  0
  8 15  1  0  0  0
  8 28  1  0  0  0
  9 10  2  0  0  0
  9 11  1  0  0  0
  9 14  1  0  0  0
 10 12  1  0  0  0
 10 16  1  0  0  0
 12 13  2  0  0  0
 12 29  1  0  0  0
 13 18  1  0  0  0
 16 30  1  0  0  0
 16 31  1  0  0  0
 16 32  1  0  0  0
 17 20  1  0  0  0
 17 33  1  0  0  0
 17 34  1  0  0  0
 18 35  1  0  0  0
 18 36  1  0  0  0
 18 37  1  0  0  0
 19 20  1  0  0  0
 19 21  2  0  0  0
 19 22  1  0  0  0
 21 23  1  0  0  0
 21 38  1  0  0  0
 22 24  2  0  0  0
 22 39  1  0  0  0
 23 25  2  0  0  0
 24 25  1  0  0  0
 24 40  1  0  0  0
M  END
> <PUBCHEM_CID>
5350662

> <Activity>
Active

> <Inhibition>
72

$$$$
Row62_Row62
                    3D
 Structure written by MMmdl.
 38 41  0  0  1  0            999 V2000
    4.8390    3.2203    3.2962 S   0  0  0  0  0  0
    6.3626    1.8981    1.1143 O   0  0  0  0  0  0
    7.4898    5.5007    4.6457 O   0  0  0  0  0  0
    2.7142   -2.1096   -2.2202 O   0  0  0  0  0  0
    4.6116    0.7602   -4.7517 O   0  0  0  0  0  0
    3.1020   -0.8335   -4.5367 O   0  0  0  0  0  0
    5.2815    4.9169    5.1386 C   0  0  0  0  0  0
    6.4472    3.9058    3.3120 C   0  0  0  0  0  0
    4.2365    4.0987    4.6898 C   0  0  0  0  0  0
    6.6095    1.2553   -0.0518 C   0  0  0  0  0  0
    5.6992    0.3596   -0.6543 C   0  0  0  0  0  0
    7.3809    2.7503    1.3931 C   0  0  0  0  0  0
    6.4789    4.8100    4.3743 C   0  0  0  0  0  0
    7.4532    3.6308    2.4600 C   0  0  0  0  0  0
    7.8478    1.6809   -0.5237 C   0  0  0  0  0  0
    8.3344    2.6085    0.3860 C   0  0  0  0  0  0
    5.0583    5.7365    6.2661 C   0  0  0  0  0  0
    5.3583    0.4649   -2.0228 C   0  0  0  0  0  0
    2.9790    4.0548    5.3095 C   0  0  0  0  0  0
    5.0553   -0.6144    0.1355 C   0  0  0  0  0  0
    4.3493   -0.3449   -2.6054 C   0  0  0  0  0  0
    3.8042    5.7088    6.9136 C   0  0  0  0  0  0
    3.7097   -1.3044   -1.7750 C   0  0  0  0  0  0
    2.7708    4.8720    6.4371 C   0  0  0  0  0  0
    4.0737   -1.4463   -0.4235 C   0  0  0  0  0  0
    3.9987   -0.1650   -3.9741 C   0  0  0  0  0  0
    8.3149    4.1113    2.5918 H   0  0  0  0  0  0
    8.3141    1.3741   -1.3778 H   0  0  0  0  0  0
    9.2241    3.1073    0.3163 H   0  0  0  0  0  0
    5.8346    1.1677   -2.5936 H   0  0  0  0  0  0
    5.7977    6.3478    6.6184 H   0  0  0  0  0  0
    2.2396    3.4464    4.9530 H   0  0  0  0  0  0
    5.2887   -0.7208    1.1262 H   0  0  0  0  0  0
    3.6424    6.2974    7.7334 H   0  0  0  0  0  0
    3.6070   -2.1413    0.1654 H   0  0  0  0  0  0
    1.8665    4.8576    6.9125 H   0  0  0  0  0  0
    1.9373   -1.5154   -2.2961 H   0  0  0  0  0  0
    4.3420    0.8758   -5.6871 H   0  0  0  0  0  0
  1  8  1  0  0  0
  1  9  1  0  0  0
  2 10  1  0  0  0
  2 12  1  0  0  0
  3 13  2  0  0  0
  4 23  1  0  0  0
  4 37  1  0  0  0
  5 26  1  0  0  0
  5 38  1  0  0  0
  6 26  2  0  0  0
  7  9  2  0  0  0
  7 13  1  0  0  0
  7 17  1  0  0  0
  8 13  1  0  0  0
  8 14  2  0  0  0
  9 19  1  0  0  0
 10 11  1  0  0  0
 10 15  2  0  0  0
 11 18  2  0  0  0
 11 20  1  0  0  0
 12 14  1  0  0  0
 12 16  2  0  0  0
 14 27  1  0  0  0
 15 16  1  0  0  0
 15 28  1  0  0  0
 16 29  1  0  0  0
 17 22  2  0  0  0
 17 31  1  0  0  0
 18 21  1  0  0  0
 18 30  1  0  0  0
 19 24  2  0  0  0
 19 32  1  0  0  0
 20 25  2  0  0  0
 20 33  1  0  0  0
 21 23  2  0  0  0
 21 26  1  0  0  0
 22 24  1  0  0  0
 22 34  1  0  0  0
 23 25  1  0  0  0
 24 36  1  0  0  0
 25 35  1  0  0  0
M  END
> <PUBCHEM_CID>
5339169

> <Activity>
Active

> <Inhibition>
97

$$$$
Row63_Row63
                    3D
 Structure written by MMmdl.
 40 42  0  0  1  0            999 V2000
   -0.1045   -1.0423    0.0000 Cl  0  0  0  0  0  0
   -0.4366    2.4511    0.0000 S   0  0  0  0  0  0
    2.0833    1.5419    0.0000 O   0  0  0  0  0  0
    1.6187    3.9469    0.0000 O   0  0  0  0  0  0
    5.1265    3.1894    0.0000 O   0  5  0  0  0  0
    4.1183    2.8609    0.0000 O   0  0  0  0  0  0
    0.9272    1.9348    0.0000 N   0  0  0  0  0  0
    0.7373    3.1644    0.0000 N   0  0  0  0  0  0
    4.5419    3.3205    0.0000 N   0  3  0  0  0  0
    0.6701    1.2449    0.0000 C   0  0  0  0  0  0
    1.9528    2.7369    0.0000 C   0  0  0  0  0  0
    1.6671    2.0551    0.0000 C   0  0  0  0  0  0
    0.4744    2.5032    0.0000 C   0  0  0  0  0  0
    1.4524    3.2985    0.0000 C   0  0  0  0  0  0
    2.6422    2.8050    0.0000 C   0  0  0  0  0  0
    0.7959    0.7396    0.0000 C   0  0  0  0  0  0
    0.2925    1.0236    0.0000 C   0  0  0  0  0  0
    3.9811    4.0174    0.0000 C   0  0  0  0  0  0
    2.9690    3.3994    0.0000 C   0  0  0  0  0  0
    3.6613    3.4235    0.0000 C   0  0  0  0  0  0
    0.5585    0.0282    0.0000 C   0  0  0  0  0  0
    0.0524    0.3124    0.0000 C   0  0  0  0  0  0
    4.4183    3.9480    0.0000 C   0  0  0  0  0  0
    0.1850   -0.1868    0.0000 C   0  0  0  0  0  0
    3.8814    4.7057    0.0000 C   0  0  0  0  0  0
    4.7280    4.5772    0.0000 C   0  0  0  0  0  0
    4.1913    5.3182    0.0000 C   0  0  0  0  0  0
    4.6133    5.2542    0.0000 C   0  0  0  0  0  0
    0.2129    3.8013    0.0000 H   0  0  0  0  0  0
    3.0966    2.1164    0.0000 H   0  0  0  0  0  0
    1.6203    0.7074    0.0000 H   0  0  0  0  0  0
   -0.3474    1.5443    0.0000 H   0  0  0  0  0  0
    2.5368    4.1021    0.0000 H   0  0  0  0  0  0
    3.8588    2.6225    0.0000 H   0  0  0  0  0  0
    1.1973   -0.4939    0.0000 H   0  0  0  0  0  0
   -0.7721    0.3396    0.0000 H   0  0  0  0  0  0
    3.0673    4.8390    0.0000 H   0  0  0  0  0  0
    5.5444    4.4582    0.0000 H   0  0  0  0  0  0
    3.8133    6.0515    0.0000 H   0  0  0  0  0  0
    5.1916    5.8426    0.0000 H   0  0  0  0  0  0
  1 24  1  0  0  0
  2 13  2  0  0  0
  3 12  2  0  0  0
  4 14  2  0  0  0
  5  9  1  0  0  0
  6  9  2  0  0  0
  7 10  1  0  0  0
  7 12  1  0  0  0
  7 13  1  0  0  0
  8 13  1  0  0  0
  8 14  1  0  0  0
  8 29  1  0  0  0
  9 23  1  0  0  0
 10 16  2  0  0  0
 10 17  1  0  0  0
 11 12  1  0  0  0
 11 14  1  0  0  0
 11 15  2  0  0  0
 15 19  1  0  0  0
 15 30  1  0  0  0
 16 21  1  0  0  0
 16 31  1  0  0  0
 17 22  2  0  0  0
 17 32  1  0  0  0
 18 20  1  0  0  0
 18 23  2  0  0  0
 18 25  1  0  0  0
 19 20  2  0  0  0
 19 33  1  0  0  0
 20 34  1  0  0  0
 21 24  2  0  0  0
 21 35  1  0  0  0
 22 24  1  0  0  0
 22 36  1  0  0  0
 23 26  1  0  0  0
 25 27  2  0  0  0
 25 37  1  0  0  0
 26 28  2  0  0  0
 26 38  1  0  0  0
 27 28  1  0  0  0
 27 39  1  0  0  0
 28 40  1  0  0  0
M  CHG  2   5  -1   9   1
M  END
> <PUBCHEM_CID>
1356805

> <Activity>
Active

> <Inhibition>
58

$$$$
Row64_Row64
                    3D
 Structure written by MMmdl.
 30 31  0  0  1  0            999 V2000
   -4.5013    1.1428    1.4510 S   0  0  0  0  0  0
   -7.4143    0.3920    6.1586 O   0  0  0  0  0  0
   -0.5828   -0.7851    3.4790 O   0  0  0  0  0  0
   -6.6282    0.3736    3.5171 O   0  0  0  0  0  0
   -4.4201    0.1541    4.0599 N   0  0  0  0  0  0
   -2.3439   -2.0446    3.9924 N   0  0  0  0  0  0
   -2.1727    0.1480    1.1311 C   0  0  0  0  0  0
   -2.5868   -0.2131    2.4469 C   0  0  0  0  0  0
   -3.1136    0.9112    0.4107 C   0  0  0  0  0  0
   -3.8594    0.2617    2.8244 C   0  0  0  0  0  0
   -0.8663   -0.2618    0.5500 C   0  0  0  0  0  0
   -3.0202    1.4341   -0.9620 C   0  0  0  0  0  0
   -1.8046   -1.0084    3.3206 C   0  0  0  0  0  0
   -5.7312    0.3030    4.3892 C   0  0  0  0  0  0
   -6.1229    0.3966    5.7387 C   0  0  0  0  0  0
   -5.2973    0.5580    6.8532 C   0  0  0  0  0  0
   -6.1200    0.6631    7.9640 C   0  0  0  0  0  0
   -7.4244    0.5475    7.5035 C   0  0  0  0  0  0
   -0.7419   -1.3437    0.6431 H   0  0  0  0  0  0
   -0.7760   -0.0081   -0.5066 H   0  0  0  0  0  0
   -0.0541    0.2379    1.0816 H   0  0  0  0  0  0
   -3.8101   -0.0320    4.7875 H   0  0  0  0  0  0
   -2.9148    0.6038   -1.6607 H   0  0  0  0  0  0
   -2.1531    2.0904   -1.0456 H   0  0  0  0  0  0
   -3.9127    2.0017   -1.2300 H   0  0  0  0  0  0
   -4.2756    0.6087    6.8585 H   0  0  0  0  0  0
   -3.2855   -2.2554    3.8969 H   0  0  0  0  0  0
   -1.7900   -2.5924    4.5681 H   0  0  0  0  0  0
   -5.8248    0.8006    8.9331 H   0  0  0  0  0  0
   -8.2637    0.5782    8.0863 H   0  0  0  0  0  0
  1  9  1  0  0  0
  1 10  1  0  0  0
  2 15  1  0  0  0
  2 18  1  0  0  0
  3 13  2  0  0  0
  4 14  2  0  0  0
  5 10  1  0  0  0
  5 14  1  0  0  0
  5 22  1  0  0  0
  6 13  1  0  0  0
  6 27  1  0  0  0
  6 28  1  0  0  0
  7  8  1  0  0  0
  7  9  2  0  0  0
  7 11  1  0  0  0
  8 10  2  0  0  0
  8 13  1  0  0  0
  9 12  1  0  0  0
 11 19  1  0  0  0
 11 20  1  0  0  0
 11 21  1  0  0  0
 12 23  1  0  0  0
 12 24  1  0  0  0
 12 25  1  0  0  0
 14 15  1  0  0  0
 15 16  2  0  0  0
 16 17  1  0  0  0
 16 26  1  0  0  0
 17 18  2  0  0  0
 17 29  1  0  0  0
 18 30  1  0  0  0
M  END
> <PUBCHEM_CID>
673534

> <Activity>
Active

> <Inhibition>
71

$$$$
Row65_Row65
                    3D
 Structure written by MMmdl.
 33 36  0  0  1  0            999 V2000
   -0.7913    1.1157    0.3251 O   0  0  0  0  0  0
   -2.7171   -1.7363   -1.5494 O   0  0  0  0  0  0
    1.0359   -0.1825    0.2390 O   0  0  0  0  0  0
   -2.9243   -5.2645    0.4643 N   0  0  0  0  0  0
   -0.7331   -4.9454    0.6079 C   0  0  0  0  0  0
   -1.3134   -3.6857    0.4017 C   0  0  0  0  0  0
   -1.7587   -5.8908    0.6404 C   0  0  0  0  0  0
   -0.6272   -2.4674    0.3679 C   0  0  0  0  0  0
   -1.0292   -1.2450   -0.0585 C   0  0  0  0  0  0
   -2.6915   -3.9478    0.3493 C   0  0  0  0  0  0
   -2.9088    0.2898   -0.4393 C   0  0  0  0  0  0
    0.6051   -5.3498    0.7936 C   0  0  0  0  0  0
   -2.2501   -0.9522   -0.6891 C   0  0  0  0  0  0
   -1.5081   -7.2540    0.8600 C   0  0  0  0  0  0
   -2.1271    1.3357    0.1137 C   0  0  0  0  0  0
   -0.2140   -0.1191    0.1632 C   0  0  0  0  0  0
    0.8749   -6.7142    1.0361 C   0  0  0  0  0  0
   -0.1750   -7.6603    1.0709 C   0  0  0  0  0  0
   -4.2795    0.5214   -0.6984 C   0  0  0  0  0  0
   -2.7101    2.5752    0.4360 C   0  0  0  0  0  0
   -4.8601    1.7647   -0.3812 C   0  0  0  0  0  0
   -4.0796    2.7857    0.1935 C   0  0  0  0  0  0
    0.2845   -2.5168    0.7617 H   0  0  0  0  0  0
   -3.4386   -3.2618    0.2663 H   0  0  0  0  0  0
   -3.7945   -5.6919    0.4469 H   0  0  0  0  0  0
    1.3703   -4.6733    0.7629 H   0  0  0  0  0  0
   -2.2737   -7.9304    0.8780 H   0  0  0  0  0  0
    1.8381   -7.0187    1.1918 H   0  0  0  0  0  0
    0.0324   -8.6446    1.2523 H   0  0  0  0  0  0
   -4.8644   -0.2128   -1.1042 H   0  0  0  0  0  0
   -2.1403    3.3192    0.8456 H   0  0  0  0  0  0
   -5.8516    1.9286   -0.5681 H   0  0  0  0  0  0
   -4.5060    3.6836    0.4316 H   0  0  0  0  0  0
  1 15  1  0  0  0
  1 16  1  0  0  0
  2 13  2  0  0  0
  3 16  2  0  0  0
  4  7  1  0  0  0
  4 10  1  0  0  0
  4 25  1  0  0  0
  5  6  1  0  0  0
  5  7  1  0  0  0
  5 12  2  0  0  0
  6  8  1  0  0  0
  6 10  2  0  0  0
  7 14  2  0  0  0
  8  9  2  0  0  0
  8 23  1  0  0  0
  9 13  1  0  0  0
  9 16  1  0  0  0
 10 24  1  0  0  0
 11 13  1  0  0  0
 11 15  2  0  0  0
 11 19  1  0  0  0
 12 17  1  0  0  0
 12 26  1  0  0  0
 14 18  1  0  0  0
 14 27  1  0  0  0
 15 20  1  0  0  0
 17 18  2  0  0  0
 17 28  1  0  0  0
 18 29  1  0  0  0
 19 21  2  0  0  0
 19 30  1  0  0  0
 20 22  2  0  0  0
 20 31  1  0  0  0
 21 22  1  0  0  0
 21 32  1  0  0  0
 22 33  1  0  0  0
M  END
> <PUBCHEM_CID>
5291977

> <Activity>
Active

> <Inhibition>
78

$$$$
Row66_Row66
                    3D
 Structure written by MMmdl.
 29 30  0  0  1  0            999 V2000
   -1.2645    3.8943    0.0000 Br  0  0  0  0  0  0
   -3.8125   -0.9618   -0.0000 Cl  0  0  0  0  0  0
    1.5450   -2.1899    0.0000 S   0  0  0  0  0  0
    0.8856   -2.8722   -1.2972 O   0  0  0  0  0  0
    0.8856   -2.8722    1.2972 O   0  0  0  0  0  0
   -3.5405    1.9459    0.0000 O   0  0  0  0  0  0
    1.1512   -0.5432    0.0000 N   0  0  0  0  0  0
    3.2955   -2.4830    0.0000 C   0  0  0  0  0  0
    6.0637   -3.1330    0.0000 C   0  0  0  0  0  0
    3.9955   -2.6307    1.2159 C   0  0  0  0  0  0
    3.9955   -2.6307   -1.2159 C   0  0  0  0  0  0
    5.3650   -2.9559    1.2153 C   0  0  0  0  0  0
    5.3650   -2.9559   -1.2153 C   0  0  0  0  0  0
   -0.0154    0.0149   -0.0000 C   0  0  0  0  0  0
    7.5054   -3.4776    0.0000 C   0  0  0  0  0  0
   -0.0657    1.3945   -0.0000 C   0  0  0  0  0  0
   -1.2092   -0.6899   -0.0000 C   0  0  0  0  0  0
   -1.2439    2.0562    0.0000 C   0  0  0  0  0  0
   -2.4056   -0.0620   -0.0000 C   0  0  0  0  0  0
   -2.4447    1.3363    0.0000 C   0  0  0  0  0  0
    3.5094   -2.5161    2.1082 H   0  0  0  0  0  0
    3.5094   -2.5161   -2.1082 H   0  0  0  0  0  0
    5.8462   -3.0686    2.1107 H   0  0  0  0  0  0
    5.8462   -3.0686   -2.1107 H   0  0  0  0  0  0
    8.0971   -2.5617    0.0000 H   0  0  0  0  0  0
    7.7703   -4.0655   -0.8798 H   0  0  0  0  0  0
    7.7703   -4.0655    0.8798 H   0  0  0  0  0  0
    0.7767    1.9260   -0.0000 H   0  0  0  0  0  0
   -1.2002   -1.6819   -0.0000 H   0  0  0  0  0  0
  1 18  1  0  0  0
  2 19  1  0  0  0
  3  4  2  0  0  0
  3  5  2  0  0  0
  3  7  1  0  0  0
  3  8  1  0  0  0
  6 20  2  0  0  0
  7 14  2  0  0  0
  8 10  2  0  0  0
  8 11  1  0  0  0
  9 12  2  0  0  0
  9 13  1  0  0  0
  9 15  1  0  0  0
 10 12  1  0  0  0
 10 21  1  0  0  0
 11 13  2  0  0  0
 11 22  1  0  0  0
 12 23  1  0  0  0
 13 24  1  0  0  0
 14 16  1  0  0  0
 14 17  1  0  0  0
 15 25  1  0  0  0
 15 26  1  0  0  0
 15 27  1  0  0  0
 16 18  2  0  0  0
 16 28  1  0  0  0
 17 19  2  0  0  0
 17 29  1  0  0  0
 18 20  1  0  0  0
 19 20  1  0  0  0
M  END
> <PUBCHEM_CID>
1381619

> <Activity>
Active

> <Inhibition>
77

$$$$
Row67_Row67
                    3D
 Structure written by MMmdl.
 26 27  0  0  1  0            999 V2000
   -3.5472   -1.3472   -0.0000 Cl  0  0  0  0  0  0
   -1.6243    3.6439    0.0000 Cl  0  0  0  0  0  0
    2.7735    0.2746   -0.0000 S   0  0  0  0  0  0
    2.9220    1.2086    1.2991 O   0  0  0  0  0  0
    2.9220    1.2086   -1.2991 O   0  0  0  0  0  0
   -3.6679    1.5666   -0.0000 O   0  0  0  0  0  0
    1.2402   -0.4283   -0.0000 N   0  0  0  0  0  0
    4.0365   -0.9740   -0.0000 C   0  0  0  0  0  0
    0.0735    0.1191   -0.0000 C   0  0  0  0  0  0
    4.5587   -1.4609   -1.2177 C   0  0  0  0  0  0
    4.5587   -1.4609    1.2177 C   0  0  0  0  0  0
   -1.0056   -0.7363   -0.0000 C   0  0  0  0  0  0
   -0.1495    1.4837    0.0000 C   0  0  0  0  0  0
    5.6377   -2.3662   -1.2181 C   0  0  0  0  0  0
    5.6377   -2.3662    1.2181 C   0  0  0  0  0  0
    6.1874   -2.8055   -0.0000 C   0  0  0  0  0  0
   -2.2724   -0.2678   -0.0000 C   0  0  0  0  0  0
   -1.4017    1.9891    0.0000 C   0  0  0  0  0  0
   -2.4973    1.1157   -0.0000 C   0  0  0  0  0  0
    4.1694   -1.1469   -2.1095 H   0  0  0  0  0  0
    4.1694   -1.1469    2.1095 H   0  0  0  0  0  0
   -0.8554   -1.7217   -0.0000 H   0  0  0  0  0  0
    0.6177    2.1137    0.0000 H   0  0  0  0  0  0
    6.0323   -2.6956   -2.1024 H   0  0  0  0  0  0
    6.0323   -2.6956    2.1024 H   0  0  0  0  0  0
    6.9857   -3.4435   -0.0000 H   0  0  0  0  0  0
  1 17  1  0  0  0
  2 18  1  0  0  0
  3  4  2  0  0  0
  3  5  2  0  0  0
  3  7  1  0  0  0
  3  8  1  0  0  0
  6 19  2  0  0  0
  7  9  2  0  0  0
  8 10  2  0  0  0
  8 11  1  0  0  0
  9 12  1  0  0  0
  9 13  1  0  0  0
 10 14  1  0  0  0
 10 20  1  0  0  0
 11 15  2  0  0  0
 11 21  1  0  0  0
 12 17  2  0  0  0
 12 22  1  0  0  0
 13 18  2  0  0  0
 13 23  1  0  0  0
 14 16  2  0  0  0
 14 24  1  0  0  0
 15 16  1  0  0  0
 15 25  1  0  0  0
 16 26  1  0  0  0
 17 19  1  0  0  0
 18 19  1  0  0  0
M  END
> <PUBCHEM_CID>
291537

> <Activity>
Active

> <Inhibition>
72

$$$$
Row68_Row68
                    3D
 Structure written by MMmdl.
 39 41  0  0  1  0            999 V2000
   -2.7810   -7.6747   -6.1801 S   0  0  0  0  0  0
   -3.8346   -2.1954   -1.9765 O   0  0  0  0  0  0
   -0.9929   -3.6141   -0.6544 O   0  5  0  0  0  0
   -2.7021   -3.3752    0.3429 O   0  0  0  0  0  0
   -6.8028   -5.4004   -4.7627 O   0  0  0  0  0  0
   -2.6334   -3.5139   -3.7802 O   0  0  0  0  0  0
   -1.7679   -2.8894   -0.1624 N   0  3  0  0  0  0
   -4.8922   -6.3384   -5.3524 N   0  0  0  0  0  0
   -2.8498   -5.4282   -4.8140 N   0  0  0  0  0  0
   -2.5616   -0.6313   -0.5928 C   0  0  0  0  0  0
   -1.0553    1.2391    0.0101 C   0  0  0  0  0  0
   -0.0531    0.3057    0.3943 C   0  0  0  0  0  0
   -3.7586   -1.0706   -1.2235 C   0  0  0  0  0  0
   -1.5784   -1.5637   -0.1538 C   0  0  0  0  0  0
   -2.2989    0.7540   -0.4620 C   0  0  0  0  0  0
   -0.3443   -1.0750    0.3306 C   0  0  0  0  0  0
   -5.0774   -2.3538   -2.4865 C   0  0  0  0  0  0
   -5.0219   -0.4813   -1.2327 C   0  0  0  0  0  0
   -0.8111    2.7090    0.0531 C   0  0  0  0  0  0
   -5.8421   -1.2868   -2.0109 C   0  0  0  0  0  0
    1.2942    0.7362    0.8566 C   0  0  0  0  0  0
   -5.5427   -3.3833   -3.2969 C   0  0  0  0  0  0
   -4.8528   -4.3123   -4.0107 C   0  0  0  0  0  0
   -5.5520   -5.3353   -4.7008 C   0  0  0  0  0  0
   -3.4447   -4.3853   -4.1603 C   0  0  0  0  0  0
   -3.5644   -6.3908   -5.3860 C   0  0  0  0  0  0
   -3.0123    1.4296   -0.7508 H   0  0  0  0  0  0
    0.3578   -1.7496    0.6502 H   0  0  0  0  0  0
   -5.3046    0.3780   -0.7545 H   0  0  0  0  0  0
   -0.4245    3.0043    1.0302 H   0  0  0  0  0  0
   -1.7190    3.2881   -0.1278 H   0  0  0  0  0  0
   -0.0811    2.9798   -0.7129 H   0  0  0  0  0  0
   -6.8334   -1.1182   -2.1986 H   0  0  0  0  0  0
    1.2103    1.2687    1.8052 H   0  0  0  0  0  0
    1.9750   -0.1060    1.0029 H   0  0  0  0  0  0
    1.7459    1.3965    0.1143 H   0  0  0  0  0  0
   -6.5375   -3.4257   -3.3328 H   0  0  0  0  0  0
   -5.4047   -7.0269   -5.8030 H   0  0  0  0  0  0
   -1.8820   -5.4575   -4.8778 H   0  0  0  0  0  0
  1 26  2  0  0  0
  2 13  1  0  0  0
  2 17  1  0  0  0
  3  7  1  0  0  0
  4  7  2  0  0  0
  5 24  2  0  0  0
  6 25  2  0  0  0
  7 14  1  0  0  0
  8 24  1  0  0  0
  8 26  1  0  0  0
  8 38  1  0  0  0
  9 25  1  0  0  0
  9 26  1  0  0  0
  9 39  1  0  0  0
 10 13  1  0  0  0
 10 14  2  0  0  0
 10 15  1  0  0  0
 11 12  1  0  0  0
 11 15  2  0  0  0
 11 19  1  0  0  0
 12 16  2  0  0  0
 12 21  1  0  0  0
 13 18  2  0  0  0
 14 16  1  0  0  0
 15 27  1  0  0  0
 16 28  1  0  0  0
 17 20  2  0  0  0
 17 22  1  0  0  0
 18 20  1  0  0  0
 18 29  1  0  0  0
 19 30  1  0  0  0
 19 31  1  0  0  0
 19 32  1  0  0  0
 20 33  1  0  0  0
 21 34  1  0  0  0
 21 35  1  0  0  0
 21 36  1  0  0  0
 22 23  2  0  0  0
 22 37  1  0  0  0
 23 24  1  0  0  0
 23 25  1  0  0  0
M  CHG  2   3  -1   7   1
M  END
> <PUBCHEM_CID>
1274615

> <Activity>
Active

> <Inhibition>
72

$$$$
Row69_Row69
                    3D
 Structure written by MMmdl.
 50 54  0  0  1  0            999 V2000
    3.2727    4.6301    5.2901 S   0  0  0  0  0  0
    4.4138    2.9354    5.7834 S   0  0  0  0  0  0
    5.2326    1.1562    3.6275 S   0  0  0  0  0  0
   -0.7955    5.3382    1.5588 O   0  0  0  0  0  0
    0.6584   -0.4780   -0.4511 O   0  0  0  0  0  0
   -1.4104    2.0923    3.6496 O   0  0  0  0  0  0
   -3.7926    1.7654   -0.2766 O   0  0  0  0  0  0
    0.6133    3.6265    2.2031 N   0  0  0  0  0  0
   -2.3609    2.2513    1.5106 N   0  0  0  0  0  0
    1.3143    4.5166    3.1837 C   0  0  0  0  0  0
    2.4074    3.8400    3.9703 C   0  0  0  0  0  0
    1.1232    2.3322    1.9483 C   0  0  0  0  0  0
    2.8186    2.5083    3.7324 C   0  0  0  0  0  0
    2.0382    5.6693    2.4007 C   0  0  0  0  0  0
    0.3266    5.0860    4.2799 C   0  0  0  0  0  0
    2.0518    1.7076    2.8378 C   0  0  0  0  0  0
   -0.5793    4.1027    1.5870 C   0  0  0  0  0  0
   -1.7047    3.3793    0.8961 C   0  0  0  0  0  0
    0.8009    1.5801    0.7850 C   0  0  0  0  0  0
    2.2383    0.2997    2.7773 C   0  0  0  0  0  0
    4.0046    2.0990    4.3389 C   0  0  0  0  0  0
    1.0482    0.2006    0.6729 C   0  0  0  0  0  0
    1.7351   -0.4497    1.7061 C   0  0  0  0  0  0
   -2.2034    1.7182    2.7576 C   0  0  0  0  0  0
   -3.3629    1.5634    0.8836 C   0  0  0  0  0  0
   -3.1254    0.6856    2.9220 C   0  0  0  0  0  0
   -3.8638    0.6014    1.7479 C   0  0  0  0  0  0
   -3.3983   -0.1682    4.0077 C   0  0  0  0  0  0
   -4.9184   -0.3184    1.6062 C   0  0  0  0  0  0
   -4.4457   -1.1071    3.8778 C   0  0  0  0  0  0
   -5.2044   -1.1786    2.6868 C   0  0  0  0  0  0
   -0.5655   -1.2148   -0.2793 C   0  0  0  0  0  0
    2.7417    5.2492    1.6766 H   0  0  0  0  0  0
    2.5915    6.3353    3.0664 H   0  0  0  0  0  0
    1.3467    6.3049    1.8549 H   0  0  0  0  0  0
   -0.5424    5.5911    3.8725 H   0  0  0  0  0  0
   -0.0415    4.2800    4.9202 H   0  0  0  0  0  0
    0.8072    5.8362    4.9118 H   0  0  0  0  0  0
   -1.3990    3.1240   -0.1171 H   0  0  0  0  0  0
   -2.5279    4.0887    0.7421 H   0  0  0  0  0  0
    0.3979    2.0295   -0.0258 H   0  0  0  0  0  0
    2.7661   -0.2003    3.4978 H   0  0  0  0  0  0
    1.9051   -1.4566    1.6584 H   0  0  0  0  0  0
   -2.8582   -0.1087    4.8737 H   0  0  0  0  0  0
   -5.4694   -0.3590    0.7460 H   0  0  0  0  0  0
   -4.6605   -1.7392    4.6526 H   0  0  0  0  0  0
   -5.9668   -1.8563    2.6081 H   0  0  0  0  0  0
   -0.8336   -1.6550   -1.2401 H   0  0  0  0  0  0
   -0.4420   -2.0251    0.4435 H   0  0  0  0  0  0
   -1.3842   -0.5646    0.0349 H   0  0  0  0  0  0
  1  2  1  0  0  0
  1 11  1  0  0  0
  2 21  1  0  0  0
  3 21  2  0  0  0
  4 17  2  0  0  0
  5 22  1  0  0  0
  5 32  1  0  0  0
  6 24  2  0  0  0
  7 25  2  0  0  0
  8 10  1  0  0  0
  8 12  1  0  0  0
  8 17  1  0  0  0
  9 18  1  0  0  0
  9 24  1  0  0  0
  9 25  1  0  0  0
 10 11  1  0  0  0
 10 14  1  0  0  0
 10 15  1  0  0  0
 11 13  2  0  0  0
 12 16  2  0  0  0
 12 19  1  0  0  0
 13 16  1  0  0  0
 13 21  1  0  0  0
 14 33  1  0  0  0
 14 34  1  0  0  0
 14 35  1  0  0  0
 15 36  1  0  0  0
 15 37  1  0  0  0
 15 38  1  0  0  0
 16 20  1  0  0  0
 17 18  1  0  0  0
 18 39  1  0  0  0
 18 40  1  0  0  0
 19 22  2  0  0  0
 19 41  1  0  0  0
 20 23  2  0  0  0
 20 42  1  0  0  0
 22 23  1  0  0  0
 23 43  1  0  0  0
 24 26  1  0  0  0
 25 27  1  0  0  0
 26 27  2  0  0  0
 26 28  1  0  0  0
 27 29  1  0  0  0
 28 30  2  0  0  0
 28 44  1  0  0  0
 29 31  2  0  0  0
 29 45  1  0  0  0
 30 31  1  0  0  0
 30 46  1  0  0  0
 31 47  1  0  0  0
 32 48  1  0  0  0
 32 49  1  0  0  0
 32 50  1  0  0  0
M  END
> <PUBCHEM_CID>
1740340

> <Activity>
Active

> <Inhibition>
69

$$$$
Row70_Row70
                    3D
 Structure written by MMmdl.
 34 35  0  0  1  0            999 V2000
    1.5035   -0.4140   -0.0256 S   0  0  0  0  0  0
   -0.9119   -0.3689    4.9594 O   0  0  0  0  0  0
   -0.9969    0.1700    1.6335 O   0  0  0  0  0  0
    4.4116   -2.3016    3.3287 O   0  0  0  0  0  0
    0.9192   -0.5100    2.6994 N   0  0  0  0  0  0
    2.3307   -2.9126    3.7808 N   0  0  0  0  0  0
   -0.8268    0.6356    3.9423 C   0  0  1  0  0  0
    0.0886    1.7186    4.5498 C   0  0  0  0  0  0
   -0.3108    1.6963    6.0314 C   0  0  0  0  0  0
   -1.0112    0.3323    6.2063 C   0  0  0  0  0  0
   -0.3063    0.0777    2.6766 C   0  0  0  0  0  0
    1.6707   -0.9170    1.6450 C   0  0  0  0  0  0
    2.8143   -1.7350    1.7249 C   0  0  0  0  0  0
    3.5038   -1.9134    0.4884 C   0  0  0  0  0  0
    2.9349   -1.2330   -0.6112 C   0  0  0  0  0  0
    4.7133   -2.7674    0.3650 C   0  0  0  0  0  0
    3.3733   -1.1951   -2.0167 C   0  0  0  0  0  0
    3.2157   -2.3154    2.9593 C   0  0  0  0  0  0
   -1.8259    1.0567    3.7748 H   0  0  0  0  0  0
    1.1477    1.4581    4.4525 H   0  0  0  0  0  0
   -0.0838    2.6942    4.0897 H   0  0  0  0  0  0
   -1.0051    2.5134    6.2468 H   0  0  0  0  0  0
    0.5637    1.7851    6.6828 H   0  0  0  0  0  0
   -2.0671    0.4716    6.4566 H   0  0  0  0  0  0
   -0.5376   -0.2600    6.9926 H   0  0  0  0  0  0
    1.3201   -0.6286    3.5768 H   0  0  0  0  0  0
    4.4840   -3.7782    0.7082 H   0  0  0  0  0  0
    5.0730   -2.8363   -0.6607 H   0  0  0  0  0  0
    5.5219   -2.3607    0.9732 H   0  0  0  0  0  0
    3.2179   -2.1711   -2.4798 H   0  0  0  0  0  0
    4.4299   -0.9299   -2.0679 H   0  0  0  0  0  0
    2.8053   -0.4507   -2.5767 H   0  0  0  0  0  0
    1.3939   -2.9630    3.5350 H   0  0  0  0  0  0
    2.6293   -3.2962    4.6204 H   0  0  0  0  0  0
  1 12  1  0  0  0
  1 15  1  0  0  0
  2  7  1  0  0  0
  2 10  1  0  0  0
  3 11  2  0  0  0
  4 18  2  0  0  0
  5 11  1  0  0  0
  5 12  1  0  0  0
  5 26  1  0  0  0
  6 18  1  0  0  0
  6 33  1  0  0  0
  6 34  1  0  0  0
  7  8  1  0  0  0
  7 11  1  0  0  0
  7 19  1  0  0  0
  8  9  1  0  0  0
  8 20  1  0  0  0
  8 21  1  0  0  0
  9 10  1  0  0  0
  9 22  1  0  0  0
  9 23  1  0  0  0
 10 24  1  0  0  0
 10 25  1  0  0  0
 12 13  2  0  0  0
 13 14  1  0  0  0
 13 18  1  0  0  0
 14 15  2  0  0  0
 14 16  1  0  0  0
 15 17  1  0  0  0
 16 27  1  0  0  0
 16 28  1  0  0  0
 16 29  1  0  0  0
 17 30  1  0  0  0
 17 31  1  0  0  0
 17 32  1  0  0  0
M  END
> <PUBCHEM_CID>
3397993

> <Activity>
Active

> <Inhibition>
71

$$$$
Row71_Row71
                    3D
 Structure written by MMmdl.
 31 33  0  0  1  0            999 V2000
    2.1569   -3.0313   -3.5481 S   0  0  0  0  0  0
   -0.4017   -2.8933   -1.8852 S   0  0  0  0  0  0
    2.1597   -1.9223   -1.2730 N   0  0  0  0  0  0
    5.9143   -1.5634   -3.6958 N   0  0  0  0  0  0
    5.1386   -3.3795   -4.6904 N   0  0  0  0  0  0
    4.4437   -1.1935   -1.0807 N   0  0  0  0  0  0
    3.6855   -2.3470   -3.0396 C   0  0  0  0  0  0
    4.8733   -2.4141   -3.7835 C   0  0  0  0  0  0
    3.4421   -1.7922   -1.7687 C   0  0  0  0  0  0
    6.8597   -1.9854   -4.5389 C   0  0  0  0  0  0
    6.3736   -3.1345   -5.1535 C   0  0  0  0  0  0
    1.7599   -1.4580    0.0398 C   0  0  0  0  0  0
    1.2828   -2.5527   -2.1091 C   0  0  0  0  0  0
    8.1330   -1.4733   -4.8379 C   0  0  0  0  0  0
    7.1560   -3.8431   -6.0815 C   0  0  0  0  0  0
    8.9364   -2.1848   -5.7553 C   0  0  0  0  0  0
    8.4546   -3.3664   -6.3671 C   0  0  0  0  0  0
    1.1104   -0.1588    0.0012 C   0  0  0  0  0  0
    1.7466    0.9728   -0.3253 C   0  0  0  0  0  0
    5.9724   -0.7811   -3.1256 H   0  0  0  0  0  0
    2.6048   -1.4132    0.7316 H   0  0  0  0  0  0
    1.0756   -2.1818    0.4919 H   0  0  0  0  0  0
    8.4685   -0.6135   -4.3997 H   0  0  0  0  0  0
    6.7976   -4.6876   -6.5313 H   0  0  0  0  0  0
    4.2705   -0.7932   -0.2168 H   0  0  0  0  0  0
    5.3411   -1.1593   -1.4436 H   0  0  0  0  0  0
    9.8747   -1.8435   -5.9779 H   0  0  0  0  0  0
    9.0511   -3.8782   -7.0204 H   0  0  0  0  0  0
    0.1432   -0.1036    0.2296 H   0  0  0  0  0  0
    2.7075    0.9720   -0.5661 H   0  0  0  0  0  0
    1.2616    1.8373   -0.3245 H   0  0  0  0  0  0
  1  7  1  0  0  0
  1 13  1  0  0  0
  2 13  2  0  0  0
  3  9  1  0  0  0
  3 12  1  0  0  0
  3 13  1  0  0  0
  4  8  1  0  0  0
  4 10  1  0  0  0
  4 20  1  0  0  0
  5  8  2  0  0  0
  5 11  1  0  0  0
  6  9  1  0  0  0
  6 25  1  0  0  0
  6 26  1  0  0  0
  7  8  1  0  0  0
  7  9  2  0  0  0
 10 11  1  0  0  0
 10 14  2  0  0  0
 11 15  2  0  0  0
 12 18  1  0  0  0
 12 21  1  0  0  0
 12 22  1  0  0  0
 14 16  1  0  0  0
 14 23  1  0  0  0
 15 17  1  0  0  0
 15 24  1  0  0  0
 16 17  2  0  0  0
 16 27  1  0  0  0
 17 28  1  0  0  0
 18 19  2  0  0  0
 18 29  1  0  0  0
 19 30  1  0  0  0
 19 31  1  0  0  0
M  END
> <PUBCHEM_CID>
595811

> <Activity>
Active

> <Inhibition>
67

$$$$
Row72_Row72
                    3D
 Structure written by MMmdl.
 49 51  0  0  1  0            999 V2000
   -0.0922   -2.7954   -1.6759 S   0  0  0  0  0  0
    1.7174    2.3862   -1.9576 F   0  0  0  0  0  0
    1.3051    2.1627    0.2050 F   0  0  0  0  0  0
    3.0147    1.0768   -0.7192 F   0  0  0  0  0  0
   -0.1828   -2.5620    3.0987 O   0  0  0  0  0  0
    0.3668    0.1517   -2.3102 O   0  0  0  0  0  0
   -1.2628   -0.7665    2.3816 N   0  0  0  0  0  0
    0.6479   -0.5739   -0.1595 N   0  0  0  0  0  0
   -0.8741   -3.8744    0.4977 C   0  0  0  0  0  0
   -0.5022   -2.5360    0.8181 C   0  0  0  0  0  0
   -0.6336   -4.2391   -0.8448 C   0  0  0  0  0  0
    0.0403   -1.7901   -0.2472 C   0  0  0  0  0  0
   -0.6789   -5.5073   -1.4688 C   0  0  0  0  0  0
   -0.6584   -1.9614    2.1078 C   0  0  0  0  0  0
   -1.9407    0.0731    1.5350 C   0  0  0  0  0  0
   -1.4848   -4.7961    1.4912 C   0  0  0  0  0  0
   -1.7779    1.4791    1.6730 C   0  0  0  0  0  0
   -2.8271   -0.4236    0.5498 C   0  0  0  0  0  0
   -2.4630    2.3444    0.7841 C   0  0  0  0  0  0
   -3.3291    1.8442   -0.2129 C   0  0  0  0  0  0
   -1.3409   -5.6882   -2.7068 C   0  0  0  0  0  0
    0.0016   -6.6071   -0.8929 C   0  0  0  0  0  0
   -3.5060    0.4496   -0.3162 C   0  0  0  0  0  0
   -0.8883    2.0483    2.7210 C   0  0  0  0  0  0
   -1.3030   -6.9347   -3.3620 C   0  0  0  0  0  0
    0.0362   -7.8523   -1.5471 C   0  0  0  0  0  0
   -4.0509    2.7474   -1.1424 C   0  0  0  0  0  0
    0.8684    0.3123   -1.1712 C   0  0  0  0  0  0
   -0.6054   -8.0132   -2.7880 C   0  0  0  0  0  0
    1.7210    1.4912   -0.9149 C   0  0  0  0  0  0
   -2.3550   -4.3185    1.9458 H   0  0  0  0  0  0
   -1.8199   -5.7310    1.0405 H   0  0  0  0  0  0
   -0.7609   -5.0315    2.2728 H   0  0  0  0  0  0
   -1.1792   -0.4590    3.2977 H   0  0  0  0  0  0
    0.9670   -0.3125    0.7207 H   0  0  0  0  0  0
   -2.9962   -1.4282    0.4595 H   0  0  0  0  0  0
   -2.3298    3.3567    0.8596 H   0  0  0  0  0  0
   -1.8521   -4.9153   -3.1428 H   0  0  0  0  0  0
    0.4958   -6.5067   -0.0019 H   0  0  0  0  0  0
   -4.1384    0.0619   -1.0215 H   0  0  0  0  0  0
    0.1376    1.7264    2.5380 H   0  0  0  0  0  0
   -0.9069    3.1405    2.7353 H   0  0  0  0  0  0
   -1.1989    1.6929    3.7058 H   0  0  0  0  0  0
   -1.7778   -7.0571   -4.2599 H   0  0  0  0  0  0
    0.5364   -8.6381   -1.1248 H   0  0  0  0  0  0
   -5.1273    2.5948   -1.0458 H   0  0  0  0  0  0
   -3.7554    2.5327   -2.1711 H   0  0  0  0  0  0
   -3.8387    3.7993   -0.9411 H   0  0  0  0  0  0
   -0.5618   -8.9131   -3.2736 H   0  0  0  0  0  0
  1 11  1  0  0  0
  1 12  1  0  0  0
  2 30  1  0  0  0
  3 30  1  0  0  0
  4 30  1  0  0  0
  5 14  2  0  0  0
  6 28  2  0  0  0
  7 14  1  0  0  0
  7 15  1  0  0  0
  7 34  1  0  0  0
  8 12  1  0  0  0
  8 28  1  0  0  0
  8 35  1  0  0  0
  9 10  1  0  0  0
  9 11  2  0  0  0
  9 16  1  0  0  0
 10 12  2  0  0  0
 10 14  1  0  0  0
 11 13  1  0  0  0
 13 21  2  0  0  0
 13 22  1  0  0  0
 15 17  2  0  0  0
 15 18  1  0  0  0
 16 31  1  0  0  0
 16 32  1  0  0  0
 16 33  1  0  0  0
 17 19  1  0  0  0
 17 24  1  0  0  0
 18 23  2  0  0  0
 18 36  1  0  0  0
 19 20  2  0  0  0
 19 37  1  0  0  0
 20 23  1  0  0  0
 20 27  1  0  0  0
 21 25  1  0  0  0
 21 38  1  0  0  0
 22 26  2  0  0  0
 22 39  1  0  0  0
 23 40  1  0  0  0
 24 41  1  0  0  0
 24 42  1  0  0  0
 24 43  1  0  0  0
 25 29  2  0  0  0
 25 44  1  0  0  0
 26 29  1  0  0  0
 26 45  1  0  0  0
 27 46  1  0  0  0
 27 47  1  0  0  0
 27 48  1  0  0  0
 28 30  1  0  0  0
 29 49  1  0  0  0
M  END
> <PUBCHEM_CID>
3841164

> <Activity>
Active

> <Inhibition>
60

$$$$
Row73_Row73
                    3D
 Structure written by MMmdl.
 22 23  0  0  1  0            999 V2000
   -0.9289   -1.3715   -0.0000 Cl  0  0  0  0  0  0
   -2.5519    3.2539    0.0000 O   0  0  0  0  0  0
    0.8707    7.2041   -0.0000 O   0  0  0  0  0  0
   -0.2199    3.8066    0.0000 C   0  0  0  0  0  0
    0.3501    2.4708    0.0000 C   0  0  0  0  0  0
   -1.6305    4.1006    0.0000 C   0  0  0  0  0  0
    0.5739    4.9194    0.0000 C   0  0  0  0  0  0
   -0.4400    1.2786   -0.0000 C   0  0  0  0  0  0
    1.7608    2.2138    0.0000 C   0  0  0  0  0  0
    0.0849    6.2272   -0.0000 C   0  0  0  0  0  0
   -2.1217    5.4115   -0.0000 C   0  0  0  0  0  0
    0.0985   -0.0238   -0.0000 C   0  0  0  0  0  0
    2.3186    0.9212    0.0000 C   0  0  0  0  0  0
   -1.2776    6.4527   -0.0000 C   0  0  0  0  0  0
    1.4875   -0.2033    0.0000 C   0  0  0  0  0  0
    1.5565    4.8561    0.0000 H   0  0  0  0  0  0
   -1.4478    1.3049   -0.0000 H   0  0  0  0  0  0
    2.4489    2.9601   -0.0000 H   0  0  0  0  0  0
   -3.1028    5.5920   -0.0000 H   0  0  0  0  0  0
    3.3350    0.7985    0.0000 H   0  0  0  0  0  0
   -1.6377    7.3812   -0.0000 H   0  0  0  0  0  0
    1.8980   -1.1417    0.0000 H   0  0  0  0  0  0
  1 12  1  0  0  0
  2  6  2  0  0  0
  3 10  2  0  0  0
  4  5  1  0  0  0
  4  6  1  0  0  0
  4  7  2  0  0  0
  5  8  2  0  0  0
  5  9  1  0  0  0
  6 11  1  0  0  0
  7 10  1  0  0  0
  7 16  1  0  0  0
  8 12  1  0  0  0
  8 17  1  0  0  0
  9 13  2  0  0  0
  9 18  1  0  0  0
 10 14  1  0  0  0
 11 14  2  0  0  0
 11 19  1  0  0  0
 12 15  2  0  0  0
 13 15  1  0  0  0
 13 20  1  0  0  0
 14 21  1  0  0  0
 15 22  1  0  0  0
M  END
> <PUBCHEM_CID>
707776

> <Activity>
Active

> <Inhibition>
77

$$$$
Row74_Row74
                    3D
 Structure written by MMmdl.
 32 34  0  0  1  0            999 V2000
   -2.5843    2.5607    0.0000 S   0  0  0  0  0  0
   -1.7816    0.3811    0.0000 F   0  0  0  0  0  0
   -1.1201    0.7767    0.0000 O   0  0  0  0  0  0
   -0.2770    3.0671    0.0000 O   0  0  0  0  0  0
   -1.7966    1.5766    0.0000 N   0  0  0  0  0  0
   -1.3508    2.7297    0.0000 N   0  0  0  0  0  0
    0.2541    0.3758    0.0000 N   0  0  0  0  0  0
   -0.5571    1.8514    0.0000 C   0  0  0  0  0  0
   -1.1505    1.3785    0.0000 C   0  0  0  0  0  0
   -2.3612    1.0992    0.0000 C   0  0  0  0  0  0
   -1.8670    2.2511    0.0000 C   0  0  0  0  0  0
    0.1165    1.6883    0.0000 C   0  0  0  0  0  0
   -0.7112    2.5564    0.0000 C   0  0  0  0  0  0
    0.4137    1.0354    0.0000 C   0  0  0  0  0  0
   -2.3385    0.4985    0.0000 C   0  0  0  0  0  0
   -2.9771    1.2051    0.0000 C   0  0  0  0  0  0
    0.9802    0.9518    0.0000 C   0  0  0  0  0  0
   -2.9197    0.0176    0.0000 C   0  0  0  0  0  0
   -3.5592    0.7282    0.0000 C   0  0  0  0  0  0
    0.6750   -0.1186    0.0000 C   0  0  0  0  0  0
    1.1369    0.2266    0.0000 C   0  0  0  0  0  0
   -3.5291    0.1322    0.0000 C   0  0  0  0  0  0
   -1.5480    3.5308    0.0000 H   0  0  0  0  0  0
   -0.5484    0.1846    0.0000 H   0  0  0  0  0  0
    0.6421    2.3242    0.0000 H   0  0  0  0  0  0
   -3.1876    2.0028    0.0000 H   0  0  0  0  0  0
    1.5438    1.5542    0.0000 H   0  0  0  0  0  0
   -2.7134   -0.7812    0.0000 H   0  0  0  0  0  0
   -4.3135    1.0623    0.0000 H   0  0  0  0  0  0
    0.5828   -0.9384    0.0000 H   0  0  0  0  0  0
    1.9096   -0.0626    0.0000 H   0  0  0  0  0  0
   -4.1506   -0.4104    0.0000 H   0  0  0  0  0  0
  1 11  2  0  0  0
  2 15  1  0  0  0
  3  9  2  0  0  0
  4 13  2  0  0  0
  5  9  1  0  0  0
  5 10  1  0  0  0
  5 11  1  0  0  0
  6 11  1  0  0  0
  6 13  1  0  0  0
  6 23  1  0  0  0
  7 14  1  0  0  0
  7 20  1  0  0  0
  7 24  1  0  0  0
  8  9  1  0  0  0
  8 12  2  0  0  0
  8 13  1  0  0  0
 10 15  2  0  0  0
 10 16  1  0  0  0
 12 14  1  0  0  0
 12 25  1  0  0  0
 14 17  2  0  0  0
 15 18  1  0  0  0
 16 19  2  0  0  0
 16 26  1  0  0  0
 17 21  1  0  0  0
 17 27  1  0  0  0
 18 22  2  0  0  0
 18 28  1  0  0  0
 19 22  1  0  0  0
 19 29  1  0  0  0
 20 21  2  0  0  0
 20 30  1  0  0  0
 21 31  1  0  0  0
 22 32  1  0  0  0
M  END
> <PUBCHEM_CID>
5349528

> <Activity>
Active

> <Inhibition>
96

$$$$
Row75_Row75
                    3D
 Structure written by MMmdl.
 31 33  0  0  1  0            999 V2000
   -2.6109    2.4834    0.0000 S   0  0  0  0  0  0
   -0.6846    3.8531    0.0000 F   0  0  0  0  0  0
    0.8240    2.8765    0.0000 O   0  0  0  0  0  0
   -0.5132    3.2112    0.0000 O   0  0  0  0  0  0
   -1.0686    0.8411    0.0000 O   0  0  0  0  0  0
   -1.4631    2.9046    0.0000 N   0  0  0  0  0  0
   -1.7338    1.6906    0.0000 N   0  0  0  0  0  0
   -0.5979    2.0081    0.0000 C   0  0  0  0  0  0
   -1.6568    3.6150    0.0000 C   0  0  0  0  0  0
   -0.8387    2.7252    0.0000 C   0  0  0  0  0  0
   -1.8817    2.3685    0.0000 C   0  0  0  0  0  0
   -1.1240    1.4972    0.0000 C   0  0  0  0  0  0
    0.0695    1.7857    0.0000 C   0  0  0  0  0  0
   -1.2448    4.0857    0.0000 C   0  0  0  0  0  0
   -2.2667    3.8898    0.0000 C   0  0  0  0  0  0
    0.6920    2.1755    0.0000 C   0  0  0  0  0  0
   -1.4354    4.8131    0.0000 C   0  0  0  0  0  0
   -2.4583    4.6157    0.0000 C   0  0  0  0  0  0
   -2.0430    5.0764    0.0000 C   0  0  0  0  0  0
    1.3207    1.8886    0.0000 C   0  0  0  0  0  0
    1.8299    2.4282    0.0000 C   0  0  0  0  0  0
    1.5038    3.0372    0.0000 C   0  0  0  0  0  0
   -2.3434    1.1347    0.0000 H   0  0  0  0  0  0
    0.1675    0.9665    0.0000 H   0  0  0  0  0  0
   -2.8962    3.3566    0.0000 H   0  0  0  0  0  0
   -0.8092    5.3502    0.0000 H   0  0  0  0  0  0
   -3.2601    4.8101    0.0000 H   0  0  0  0  0  0
   -2.2183    5.8825    0.0000 H   0  0  0  0  0  0
    1.4791    1.0789    0.0000 H   0  0  0  0  0  0
    2.6477    2.3193    0.0000 H   0  0  0  0  0  0
    1.8428    3.7893    0.0000 H   0  0  0  0  0  0
  1 11  2  0  0  0
  2 14  1  0  0  0
  3 16  1  0  0  0
  3 22  1  0  0  0
  4 10  2  0  0  0
  5 12  2  0  0  0
  6  9  1  0  0  0
  6 10  1  0  0  0
  6 11  1  0  0  0
  7 11  1  0  0  0
  7 12  1  0  0  0
  7 23  1  0  0  0
  8 10  1  0  0  0
  8 12  1  0  0  0
  8 13  2  0  0  0
  9 14  2  0  0  0
  9 15  1  0  0  0
 13 16  1  0  0  0
 13 24  1  0  0  0
 14 17  1  0  0  0
 15 18  2  0  0  0
 15 25  1  0  0  0
 16 20  2  0  0  0
 17 19  2  0  0  0
 17 26  1  0  0  0
 18 19  1  0  0  0
 18 27  1  0  0  0
 19 28  1  0  0  0
 20 21  1  0  0  0
 20 29  1  0  0  0
 21 22  2  0  0  0
 21 30  1  0  0  0
 22 31  1  0  0  0
M  END
> <PUBCHEM_CID>
886534

> <Activity>
Active

> <Inhibition>
100

$$$$
Row76_Row76
                    3D
 Structure written by MMmdl.
 50 52  0  0  1  0            999 V2000
    1.4205   -2.2780   10.3524 O   0  0  0  0  0  0
    0.3338   -4.5368   11.5399 O   0  0  0  0  0  0
    3.4346   -6.0798    6.2249 O   0  0  0  0  0  0
   -2.7641   -0.2113   -0.7139 O   0  0  0  0  0  0
   -0.0628   -3.2648   -4.8271 O   0  0  0  0  0  0
   -2.5601   -4.1990   -5.4030 O   0  0  0  0  0  0
    3.8360   -3.9884    4.5793 N   0  0  0  0  0  0
    3.2086   -3.8865    5.7800 N   0  0  0  0  0  0
   -0.4148    0.1060    0.5482 N   0  0  0  0  0  0
   -0.5859   -0.7126   -0.5217 N   0  0  0  0  0  0
    3.3823   -2.0015    3.2710 C   0  0  0  0  0  0
    1.7148   -0.4144    1.5762 C   0  0  0  0  0  0
    2.0755   -2.3781    2.9802 C   0  0  0  0  0  0
    3.8451   -0.8130    2.7100 C   0  0  0  0  0  0
    1.2573   -1.6007    2.1402 C   0  0  0  0  0  0
    3.0271   -0.0385    1.8561 C   0  0  0  0  0  0
    2.3713   -4.8425    7.8714 C   0  0  0  0  0  0
    4.1863   -2.7594    4.0524 C   0  0  0  0  0  0
    0.9207    0.3590    0.7996 C   0  0  0  0  0  0
    2.2183   -3.5910    8.5199 C   0  0  0  0  0  0
    3.0305   -4.9554    6.6095 C   0  0  0  0  0  0
    1.8433   -5.9886    8.5237 C   0  0  0  0  0  0
   -1.9503   -1.7017   -2.2742 C   0  0  0  0  0  0
    1.5425   -3.4859    9.7527 C   0  0  0  0  0  0
    1.0050   -4.6333   10.3656 C   0  0  0  0  0  0
    1.1687   -5.8881    9.7549 C   0  0  0  0  0  0
   -1.7825   -0.8532   -1.1642 C   0  0  0  0  0  0
   -0.8947   -2.0874   -3.0386 C   0  0  0  0  0  0
   -3.2161   -2.1617   -2.6196 C   0  0  0  0  0  0
   -1.0563   -2.9358   -4.1368 C   0  0  0  0  0  0
   -3.4283   -2.9873   -3.6649 C   0  0  0  0  0  0
   -2.3607   -3.4120   -4.4482 C   0  0  0  0  0  0
    1.6663   -3.2305    3.3701 H   0  0  0  0  0  0
    4.7979   -0.4802    2.8956 H   0  0  0  0  0  0
    0.3136   -1.9498    1.9564 H   0  0  0  0  0  0
    3.4245    0.8193    1.4567 H   0  0  0  0  0  0
    5.1085   -2.4510    4.2604 H   0  0  0  0  0  0
    1.2857    1.1873    0.3870 H   0  0  0  0  0  0
    2.6020   -2.7387    8.1044 H   0  0  0  0  0  0
    1.9332   -6.9156    8.1017 H   0  0  0  0  0  0
    3.1763   -4.4187    3.9300 H   0  0  0  0  0  0
    2.8498   -3.0250    6.0453 H   0  0  0  0  0  0
    0.7956   -6.7305   10.2014 H   0  0  0  0  0  0
   -0.7893   -0.3807    1.3638 H   0  0  0  0  0  0
    0.1692   -1.2400   -0.8248 H   0  0  0  0  0  0
    0.0240   -1.7649   -2.8313 H   0  0  0  0  0  0
   -4.0101   -1.8900   -2.0860 H   0  0  0  0  0  0
   -4.3533   -3.2958   -3.8713 H   0  0  0  0  0  0
    2.3073   -2.1048   10.7344 H   0  0  0  0  0  0
    1.0128   -4.6789   12.2322 H   0  0  0  0  0  0
  1 24  1  0  0  0
  1 49  1  0  0  0
  2 25  1  0  0  0
  2 50  1  0  0  0
  3 21  2  0  0  0
  4 27  2  0  0  0
  5 30  2  0  0  0
  6 32  2  0  0  0
  7  8  1  0  0  0
  7 18  1  0  0  0
  7 41  1  0  0  0
  8 21  1  0  0  0
  8 42  1  0  0  0
  9 10  1  0  0  0
  9 19  1  0  0  0
  9 44  1  0  0  0
 10 27  1  0  0  0
 10 45  1  0  0  0
 11 13  1  0  0  0
 11 14  1  0  0  0
 11 18  2  0  0  0
 12 15  1  0  0  0
 12 16  1  0  0  0
 12 19  2  0  0  0
 13 15  2  0  0  0
 13 33  1  0  0  0
 14 16  2  0  0  0
 14 34  1  0  0  0
 15 35  1  0  0  0
 16 36  1  0  0  0
 17 20  2  0  0  0
 17 21  1  0  0  0
 17 22  1  0  0  0
 18 37  1  0  0  0
 19 38  1  0  0  0
 20 24  1  0  0  0
 20 39  1  0  0  0
 22 26  2  0  0  0
 22 40  1  0  0  0
 23 27  1  0  0  0
 23 28  2  0  0  0
 23 29  1  0  0  0
 24 25  2  0  0  0
 25 26  1  0  0  0
 26 43  1  0  0  0
 28 30  1  0  0  0
 28 46  1  0  0  0
 29 31  2  0  0  0
 29 47  1  0  0  0
 30 32  1  0  0  0
 31 32  1  0  0  0
 31 48  1  0  0  0
M  END
> <PUBCHEM_CID>
5332368

> <Activity>
Active

> <Inhibition>
88

$$$$
Row77_Row77
                    3D
 Structure written by MMmdl.
 38 40  0  0  1  0            999 V2000
    1.3007    5.2824    0.0000 Br  0  0  0  0  0  0
    0.8559   -0.4943    0.0000 S   0  0  0  0  0  0
   -2.5754    0.5819    0.0000 O   0  0  0  0  0  0
    1.9681    3.9724    0.0000 O   0  0  0  0  0  0
    0.5571    2.3479    0.0000 O   0  0  0  0  0  0
    3.1679    1.1855    0.0000 O   0  0  0  0  0  0
    0.7065    0.9268    0.0000 N   0  0  0  0  0  0
    2.0119    0.3456    0.0000 N   0  0  0  0  0  0
   -0.1140    0.8406    0.0000 C   0  0  0  0  0  0
    1.8625    1.7667    0.0000 C   0  0  0  0  0  0
    1.0420    1.6805    0.0000 C   0  0  0  0  0  0
    1.1914    0.2594    0.0000 C   0  0  0  0  0  0
   -0.4496    0.0869    0.0000 C   0  0  0  0  0  0
   -0.5989    1.5080    0.0000 C   0  0  0  0  0  0
    2.3474    1.0993    0.0000 C   0  0  0  0  0  0
   -1.7550    0.6681    0.0000 C   0  0  0  0  0  0
    2.1981    2.5204    0.0000 C   0  0  0  0  0  0
   -1.2700    0.0007    0.0000 C   0  0  0  0  0  0
   -1.4194    1.4218    0.0000 C   0  0  0  0  0  0
    1.7132    3.1878    0.0000 C   0  0  0  0  0  0
    0.8882    3.1878    0.0000 C   0  0  0  0  0  0
   -3.0604    1.2493    0.0000 C   0  0  0  0  0  0
    0.6332    3.9724    0.0000 C   0  0  0  0  0  0
    1.3007    4.4574    0.0000 C   0  0  0  0  0  0
   -3.8808    1.1631    0.0000 C   0  0  0  0  0  0
    2.4968   -0.3218    0.0000 H   0  0  0  0  0  0
    0.0354   -0.5806    0.0000 H   0  0  0  0  0  0
   -0.2634    2.2617    0.0000 H   0  0  0  0  0  0
    3.0186    2.6066    0.0000 H   0  0  0  0  0  0
   -1.6056   -0.7530    0.0000 H   0  0  0  0  0  0
   -1.9043    2.0892    0.0000 H   0  0  0  0  0  0
    0.2042    2.7265    0.0000 H   0  0  0  0  0  0
   -2.4102    1.7572    0.0000 H   0  0  0  0  0  0
   -3.1179    2.0723    0.0000 H   0  0  0  0  0  0
   -0.1514    4.2274    0.0000 H   0  0  0  0  0  0
   -3.9671    1.9835    0.0000 H   0  0  0  0  0  0
   -4.7013    1.0768    0.0000 H   0  0  0  0  0  0
   -3.7946    0.3426    0.0000 H   0  0  0  0  0  0
  1 24  1  0  0  0
  2 12  2  0  0  0
  3 16  1  0  0  0
  3 22  1  0  0  0
  4 20  1  0  0  0
  4 24  1  0  0  0
  5 11  2  0  0  0
  6 15  2  0  0  0
  7  9  1  0  0  0
  7 11  1  0  0  0
  7 12  1  0  0  0
  8 12  1  0  0  0
  8 15  1  0  0  0
  8 26  1  0  0  0
  9 13  2  0  0  0
  9 14  1  0  0  0
 10 11  1  0  0  0
 10 15  1  0  0  0
 10 17  2  0  0  0
 13 18  1  0  0  0
 13 27  1  0  0  0
 14 19  2  0  0  0
 14 28  1  0  0  0
 16 18  2  0  0  0
 16 19  1  0  0  0
 17 20  1  0  0  0
 17 29  1  0  0  0
 18 30  1  0  0  0
 19 31  1  0  0  0
 20 21  2  0  0  0
 21 23  1  0  0  0
 21 32  1  0  0  0
 22 25  1  0  0  0
 22 33  1  0  0  0
 22 34  1  0  0  0
 23 24  2  0  0  0
 23 35  1  0  0  0
 25 36  1  0  0  0
 25 37  1  0  0  0
 25 38  1  0  0  0
M  END
> <PUBCHEM_CID>
2059117

> <Activity>
Active

> <Inhibition>
79

$$$$
Row78_Row78
                    3D
 Structure written by MMmdl.
 22 23  0  0  1  0            999 V2000
   -2.2925    4.1704    0.0000 Cl  0  0  0  0  0  0
    3.8605    3.6607   -0.0000 Cl  0  0  0  0  0  0
    1.2054   -0.3805    0.0000 O   0  0  0  0  0  0
   -4.0112   -0.2247    0.0000 O   0  0  0  0  0  0
   -0.0204    2.4261   -0.0000 C   0  0  0  0  0  0
   -0.6909    1.1150    0.0000 C   0  0  0  0  0  0
   -0.6428    3.7419   -0.0000 C   0  0  0  0  0  0
    1.4136    2.5044   -0.0000 C   0  0  0  0  0  0
   -0.0288   -0.1771    0.0000 C   0  0  0  0  0  0
   -2.0508    0.9899    0.0000 C   0  0  0  0  0  0
    2.1652    3.6942   -0.0000 C   0  0  0  0  0  0
    0.1150    4.9416   -0.0000 C   0  0  0  0  0  0
   -2.7566   -0.2142    0.0000 C   0  0  0  0  0  0
   -0.7308   -1.3927   -0.0000 C   0  0  0  0  0  0
    1.5090    4.9220   -0.0000 C   0  0  0  0  0  0
   -2.0699   -1.4051    0.0000 C   0  0  0  0  0  0
    1.9988    1.6883   -0.0000 H   0  0  0  0  0  0
   -2.6404    1.7564    0.0000 H   0  0  0  0  0  0
   -0.3309    5.8659   -0.0000 H   0  0  0  0  0  0
   -0.2511   -2.2668   -0.0000 H   0  0  0  0  0  0
    2.0378    5.7986   -0.0000 H   0  0  0  0  0  0
   -2.5631   -2.2690    0.0000 H   0  0  0  0  0  0
  1  7  1  0  0  0
  2 11  1  0  0  0
  3  9  2  0  0  0
  4 13  2  0  0  0
  5  6  1  0  0  0
  5  7  2  0  0  0
  5  8  1  0  0  0
  6  9  1  0  0  0
  6 10  2  0  0  0
  7 12  1  0  0  0
  8 11  2  0  0  0
  8 17  1  0  0  0
  9 14  1  0  0  0
 10 13  1  0  0  0
 10 18  1  0  0  0
 11 15  1  0  0  0
 12 15  2  0  0  0
 12 19  1  0  0  0
 13 16  1  0  0  0
 14 16  2  0  0  0
 14 20  1  0  0  0
 15 21  1  0  0  0
 16 22  1  0  0  0
M  END
> <PUBCHEM_CID>
948589

> <Activity>
Active

> <Inhibition>
72

$$$$
Row79_Row79
                    3D
 Structure written by MMmdl.
 54 57  0  0  1  0            999 V2000
    2.5750    0.4182    0.0000 Cl  0  0  0  0  0  0
    1.4242    1.9968    0.0000 S   0  0  0  0  0  0
   -0.2044    0.7169    0.0000 O   0  0  0  0  0  0
   -0.0357    0.0183    0.0000 O   0  0  0  0  0  0
    0.7477    0.5409    0.0000 O   0  0  0  0  0  0
    1.0645    0.6080    0.0000 N   0  0  0  0  0  0
    0.3357   -0.0789    0.0000 N   0  0  0  0  0  0
    0.0295    2.1876    0.0000 C   0  0  0  0  0  0
    0.0216    3.0099    0.0000 C   0  0  0  0  0  0
    0.7865    3.3281    0.0000 C   0  0  0  0  0  0
    0.5191    1.9351    0.0000 C   0  0  0  0  0  0
    1.1268    3.1754    0.0000 C   0  0  0  0  0  0
    0.9961    2.4301    0.0000 C   0  0  0  0  0  0
    0.5574    1.2200    0.0000 C   0  0  0  0  0  0
    0.9981    1.1658    0.0000 C   0  0  0  0  0  0
    0.2096    0.6181    0.0000 C   0  0  0  0  0  0
    0.0801   -0.6913    0.0000 C   0  0  0  0  0  0
    1.6575    0.6502    0.0000 C   0  0  0  0  0  0
    0.0816   -1.3683    0.0000 C   0  0  0  0  0  0
    1.4543    0.3832    0.0000 C   0  0  0  0  0  0
    0.9427    0.0441    0.0000 C   0  0  0  0  0  0
    0.7208   -1.6229    0.0000 C   0  0  0  0  0  0
   -0.5473   -1.7882    0.0000 C   0  0  0  0  0  0
    2.1748    0.5752    0.0000 C   0  0  0  0  0  0
    0.6324    0.1682    0.0000 C   0  0  0  0  0  0
    1.8887    0.3612    0.0000 C   0  0  0  0  0  0
    0.7300   -2.2761    0.0000 C   0  0  0  0  0  0
   -0.5368   -2.4435    0.0000 C   0  0  0  0  0  0
    1.1876    0.2637    0.0000 C   0  0  0  0  0  0
    0.1028   -2.6891    0.0000 C   0  0  0  0  0  0
   -0.4892    0.6405    0.0000 C   0  0  0  0  0  0
    0.2579    1.5067    0.0000 H   0  0  0  0  0  0
    1.4118   -0.4826    0.0000 H   0  0  0  0  0  0
   -0.8467    2.7146    0.0000 H   0  0  0  0  0  0
   -1.0400    2.0777    0.0000 H   0  0  0  0  0  0
   -0.8002    3.4508    0.0000 H   0  0  0  0  0  0
   -0.2786    3.8725    0.0000 H   0  0  0  0  0  0
    0.4328    4.1686    0.0000 H   0  0  0  0  0  0
    1.1236    4.1911    0.0000 H   0  0  0  0  0  0
    1.7853    3.8257    0.0000 H   0  0  0  0  0  0
    2.0382    3.1520    0.0000 H   0  0  0  0  0  0
   -1.0071   -0.4848    0.0000 H   0  0  0  0  0  0
   -0.7682   -1.1750    0.0000 H   0  0  0  0  0  0
    2.3198    1.3547    0.0000 H   0  0  0  0  0  0
    1.1610   -1.0079    0.0000 H   0  0  0  0  0  0
    1.7524   -1.6624    0.0000 H   0  0  0  0  0  0
   -1.3689   -2.1803    0.0000 H   0  0  0  0  0  0
    3.1061    0.8404    0.0000 H   0  0  0  0  0  0
    1.3061   -2.9529    0.0000 H   0  0  0  0  0  0
   -1.0512   -3.1629    0.0000 H   0  0  0  0  0  0
    0.1711   -3.5602    0.0000 H   0  0  0  0  0  0
   -0.8106    1.4373    0.0000 H   0  0  0  0  0  0
   -1.4595    1.0329    0.0000 H   0  0  0  0  0  0
   -1.2806    0.0685    0.0000 H   0  0  0  0  0  0
  1 26  1  0  0  0
  2 13  1  0  0  0
  2 15  1  0  0  0
  3 16  2  0  0  0
  4 25  1  0  0  0
  4 31  1  0  0  0
  5 29  1  0  0  0
  5 32  1  0  0  0
  6 15  1  0  0  0
  6 18  2  0  0  0
  7 16  1  0  0  0
  7 17  1  0  0  0
  7 33  1  0  0  0
  8  9  1  0  0  0
  8 11  1  0  0  0
  8 34  1  0  0  0
  8 35  1  0  0  0
  9 10  1  0  0  0
  9 36  1  0  0  0
  9 37  1  0  0  0
 10 12  1  0  0  0
 10 38  1  0  0  0
 10 39  1  0  0  0
 11 13  2  0  0  0
 11 14  1  0  0  0
 12 13  1  0  0  0
 12 40  1  0  0  0
 12 41  1  0  0  0
 14 15  2  0  0  0
 14 16  1  0  0  0
 17 19  1  0  0  0
 17 42  1  0  0  0
 17 43  1  0  0  0
 18 20  1  0  0  0
 18 44  1  0  0  0
 19 22  2  0  0  0
 19 23  1  0  0  0
 20 21  2  0  0  0
 20 24  1  0  0  0
 21 25  1  0  0  0
 21 45  1  0  0  0
 22 27  1  0  0  0
 22 46  1  0  0  0
 23 28  2  0  0  0
 23 47  1  0  0  0
 24 26  2  0  0  0
 24 48  1  0  0  0
 25 29  2  0  0  0
 26 29  1  0  0  0
 27 30  2  0  0  0
 27 49  1  0  0  0
 28 30  1  0  0  0
 28 50  1  0  0  0
 30 51  1  0  0  0
 31 52  1  0  0  0
 31 53  1  0  0  0
 31 54  1  0  0  0
M  END
> <PUBCHEM_CID>
5349009

> <Activity>
Active

> <Inhibition>
59

$$$$
Row80_Row80
                    3D
 Structure written by MMmdl.
 28 29  0  0  1  0            999 V2000
   -1.6222    0.7369   -0.6028 S   0  0  0  0  0  0
    2.2172    2.4191   -2.9607 O   0  0  0  0  0  0
    0.8603   -0.3657   -0.3413 N   0  0  0  0  0  0
    2.4398    0.2250   -2.7839 N   0  0  0  0  0  0
   -0.8656    4.4878   -3.3950 C   0  0  0  0  0  0
   -2.3098    4.9364   -3.0343 C   0  0  0  0  0  0
   -0.7178    2.9877   -3.7723 C   0  0  0  0  0  0
   -2.9668    4.2330   -1.8154 C   0  0  0  0  0  0
   -0.7341    2.0833   -2.5865 C   0  0  0  0  0  0
   -3.1801    2.7037   -1.9727 C   0  0  0  0  0  0
   -1.9166    1.9525   -1.8294 C   0  0  0  0  0  0
    0.3640    1.2937   -2.1208 C   0  0  0  0  0  0
    0.0536    0.4663   -1.0247 C   0  0  0  0  0  0
    1.6839    1.3332   -2.6433 C   0  0  0  0  0  0
   -0.1843    4.7385   -2.5762 H   0  0  0  0  0  0
   -0.5532    5.0803   -4.2603 H   0  0  0  0  0  0
   -2.2788    6.0090   -2.8196 H   0  0  0  0  0  0
   -2.9533    4.8050   -3.9082 H   0  0  0  0  0  0
   -1.5265    2.7005   -4.4497 H   0  0  0  0  0  0
    0.1996    2.8652   -4.3479 H   0  0  0  0  0  0
   -2.3762    4.4334   -0.9172 H   0  0  0  0  0  0
   -3.9473    4.6923   -1.6613 H   0  0  0  0  0  0
   -3.6393    2.4775   -2.9374 H   0  0  0  0  0  0
   -3.8770    2.3726   -1.1990 H   0  0  0  0  0  0
    0.5057   -0.8872    0.3946 H   0  0  0  0  0  0
    1.7970   -0.4448   -0.5799 H   0  0  0  0  0  0
    3.3501    0.2973   -3.1111 H   0  0  0  0  0  0
    2.0808   -0.6482   -2.5610 H   0  0  0  0  0  0
  1 11  1  0  0  0
  1 13  1  0  0  0
  2 14  2  0  0  0
  3 13  1  0  0  0
  3 25  1  0  0  0
  3 26  1  0  0  0
  4 14  1  0  0  0
  4 27  1  0  0  0
  4 28  1  0  0  0
  5  6  1  0  0  0
  5  7  1  0  0  0
  5 15  1  0  0  0
  5 16  1  0  0  0
  6  8  1  0  0  0
  6 17  1  0  0  0
  6 18  1  0  0  0
  7  9  1  0  0  0
  7 19  1  0  0  0
  7 20  1  0  0  0
  8 10  1  0  0  0
  8 21  1  0  0  0
  8 22  1  0  0  0
  9 11  2  0  0  0
  9 12  1  0  0  0
 10 11  1  0  0  0
 10 23  1  0  0  0
 10 24  1  0  0  0
 12 13  2  0  0  0
 12 14  1  0  0  0
M  END
> <PUBCHEM_CID>
2997881

> <Activity>
Active

> <Inhibition>
79

$$$$
Row81_Row81
                    3D
 Structure written by MMmdl.
 26 27  0  0  1  0            999 V2000
    3.3572   -2.3617   -2.7821 Cl  0  0  0  0  0  0
    6.1984   -3.1268    2.6893 Cl  0  0  0  0  0  0
   -3.8198   -0.9440    0.0258 Cl  0  0  0  0  0  0
    1.5659   -2.2011    0.0190 S   0  0  0  0  0  0
    0.8434   -2.9511   -1.2030 O   0  0  0  0  0  0
    0.9709   -2.8243    1.3752 O   0  0  0  0  0  0
   -3.5040    1.9788   -0.0108 O   0  0  0  0  0  0
    1.1529   -0.5642   -0.0150 N   0  0  0  0  0  0
    3.3278   -2.4654   -0.0371 C   0  0  0  0  0  0
    4.0547   -2.5824   -1.2515 C   0  0  0  0  0  0
    4.0189   -2.6153    1.1880 C   0  0  0  0  0  0
   -0.0155   -0.0151   -0.0052 C   0  0  0  0  0  0
    5.3929   -2.9274    1.2121 C   0  0  0  0  0  0
    5.4280   -2.9039   -1.2206 C   0  0  0  0  0  0
    6.0940   -3.0843    0.0030 C   0  0  0  0  0  0
   -1.2165   -0.7082    0.0184 C   0  0  0  0  0  0
   -0.0474    1.3612   -0.0119 C   0  0  0  0  0  0
   -2.4037   -0.0619    0.0118 C   0  0  0  0  0  0
   -1.2166    2.0338   -0.0107 C   0  0  0  0  0  0
   -2.4257    1.3385   -0.0050 C   0  0  0  0  0  0
    3.5203   -2.5104    2.0754 H   0  0  0  0  0  0
    5.9568   -3.0157   -2.0899 H   0  0  0  0  0  0
    7.0888   -3.3273    0.0066 H   0  0  0  0  0  0
   -1.2150   -1.7011    0.0401 H   0  0  0  0  0  0
    0.7990    1.8854   -0.0109 H   0  0  0  0  0  0
   -1.2152    3.0286   -0.0111 H   0  0  0  0  0  0
  1 10  1  0  0  0
  2 13  1  0  0  0
  3 18  1  0  0  0
  4  5  2  0  0  0
  4  6  2  0  0  0
  4  8  1  0  0  0
  4  9  1  0  0  0
  7 20  2  0  0  0
  8 12  2  0  0  0
  9 10  2  0  0  0
  9 11  1  0  0  0
 10 14  1  0  0  0
 11 13  2  0  0  0
 11 21  1  0  0  0
 12 16  1  0  0  0
 12 17  1  0  0  0
 13 15  1  0  0  0
 14 15  2  0  0  0
 14 22  1  0  0  0
 15 23  1  0  0  0
 16 18  2  0  0  0
 16 24  1  0  0  0
 17 19  2  0  0  0
 17 25  1  0  0  0
 18 20  1  0  0  0
 19 20  1  0  0  0
 19 26  1  0  0  0
M  END
> <PUBCHEM_CID>
5509663

> <Activity>
Active

> <Inhibition>
75

$$$$
Row82_Row82
                    3D
 Structure written by MMmdl.
 30 31  0  0  1  0            999 V2000
   -3.0243    2.6644    0.0000 Cl  0  0  0  0  0  0
    0.5480    0.6019    0.0000 O   0  0  0  0  0  0
   -0.1664    1.8394    0.0000 O   0  0  0  0  0  0
    0.5480   -1.0481    0.0000 O   0  0  0  0  0  0
   -0.8809   -1.8731    0.0000 O   0  0  0  0  0  0
   -1.5954    1.8394    0.0000 C   0  0  0  0  0  0
   -0.8809    0.6019    0.0000 C   0  0  0  0  0  0
   -1.5954    2.6644    0.0000 C   0  0  0  0  0  0
   -0.8809    1.4269    0.0000 C   0  0  0  0  0  0
   -0.1664    0.1894    0.0000 C   0  0  0  0  0  0
   -1.5954    0.1894    0.0000 C   0  0  0  0  0  0
   -2.3098    3.0769    0.0000 C   0  0  0  0  0  0
   -0.8809    3.0769    0.0000 C   0  0  0  0  0  0
   -0.1664   -0.6356    0.0000 C   0  0  0  0  0  0
   -1.5954   -0.6356    0.0000 C   0  0  0  0  0  0
   -0.8809   -1.0481    0.0000 C   0  0  0  0  0  0
   -2.3098    3.9019    0.0000 C   0  0  0  0  0  0
   -0.8809    3.9019    0.0000 C   0  0  0  0  0  0
   -1.5954    4.3144    0.0000 C   0  0  0  0  0  0
    1.2625    0.1894    0.0000 H   0  0  0  0  0  0
    0.5480   -1.8731    0.0000 H   0  0  0  0  0  0
   -1.5954   -2.2856    0.0000 H   0  0  0  0  0  0
   -2.4199    1.8106    0.0000 H   0  0  0  0  0  0
   -2.0326    1.1397    0.0000 H   0  0  0  0  0  0
   -2.3098    0.6019    0.0000 H   0  0  0  0  0  0
   -0.1664    2.6644    0.0000 H   0  0  0  0  0  0
   -2.3098   -1.0481    0.0000 H   0  0  0  0  0  0
   -3.0243    4.3144    0.0000 H   0  0  0  0  0  0
   -0.1664    4.3144    0.0000 H   0  0  0  0  0  0
   -1.5954    5.1394    0.0000 H   0  0  0  0  0  0
  1 12  1  0  0  0
  2 10  1  0  0  0
  2 20  1  0  0  0
  3  9  2  0  0  0
  4 14  1  0  0  0
  4 21  1  0  0  0
  5 16  1  0  0  0
  5 22  1  0  0  0
  6  8  1  0  0  0
  6  9  1  0  0  0
  6 23  1  0  0  0
  6 24  1  0  0  0
  7  9  1  0  0  0
  7 10  2  0  0  0
  7 11  1  0  0  0
  8 12  2  0  0  0
  8 13  1  0  0  0
 10 14  1  0  0  0
 11 15  2  0  0  0
 11 25  1  0  0  0
 12 17  1  0  0  0
 13 18  2  0  0  0
 13 26  1  0  0  0
 14 16  2  0  0  0
 15 16  1  0  0  0
 15 27  1  0  0  0
 17 19  2  0  0  0
 17 28  1  0  0  0
 18 19  1  0  0  0
 18 29  1  0  0  0
 19 30  1  0  0  0
M  END
> <PUBCHEM_CID>
2906609

> <Activity>
Active

> <Inhibition>
75

$$$$
Row83_Row83
                    3D
 Structure written by MMmdl.
 38 41  0  0  1  0            999 V2000
   -4.0035    3.5890    2.6444 S   0  0  0  0  0  0
   -2.1572    6.7967    4.3112 S   0  0  0  0  0  0
   -0.1621   -1.1286   -0.3058 O   0  0  0  0  0  0
   -6.0042   11.5602    7.1794 O   0  0  0  0  0  0
   -4.5754    6.0653    3.9978 N   0  0  0  0  0  0
   -1.5924    4.3789    2.8533 N   0  0  0  0  0  0
   -3.7714    5.1285    3.4402 C   0  0  0  0  0  0
   -2.3943    5.2984    3.4417 C   0  0  0  0  0  0
   -2.2824    3.3279    2.3439 C   0  0  0  0  0  0
   -3.8822    7.0899    4.5542 C   0  0  0  0  0  0
   -1.7221    2.2167    1.6968 C   0  0  0  0  0  0
   -4.4413    8.1913    5.2191 C   0  0  0  0  0  0
   -1.9569    0.9150    2.1900 C   0  0  0  0  0  0
   -4.0824    8.4708    6.5554 C   0  0  0  0  0  0
   -0.9275    2.3844    0.5419 C   0  0  0  0  0  0
   -5.3590    9.0373    4.5594 C   0  0  0  0  0  0
   -0.6476   -0.0371    0.3602 C   0  0  0  0  0  0
   -5.5163   10.4489    6.5488 C   0  0  0  0  0  0
   -1.4069   -0.2030    1.5361 C   0  0  0  0  0  0
   -4.6316    9.5820    7.2215 C   0  0  0  0  0  0
   -0.3925    1.2634   -0.1205 C   0  0  0  0  0  0
   -5.8940   10.1582    5.2220 C   0  0  0  0  0  0
   -1.0878   -1.6256   -1.2902 C   0  0  0  0  0  0
   -5.1578   12.7102    6.9949 C   0  0  0  0  0  0
   -2.5250    0.7704    3.0286 H   0  0  0  0  0  0
   -3.4235    7.8680    7.0548 H   0  0  0  0  0  0
   -0.7504    3.3183    0.1633 H   0  0  0  0  0  0
   -5.6277    8.8573    3.5886 H   0  0  0  0  0  0
   -1.5696   -1.1397    1.9137 H   0  0  0  0  0  0
   -4.3772    9.7636    8.1955 H   0  0  0  0  0  0
    0.1738    1.3963   -0.9618 H   0  0  0  0  0  0
   -6.5507   10.7696    4.7309 H   0  0  0  0  0  0
   -0.6391   -2.4917   -1.7775 H   0  0  0  0  0  0
   -2.0274   -1.9438   -0.8305 H   0  0  0  0  0  0
   -1.2954   -0.8741   -2.0565 H   0  0  0  0  0  0
   -5.6037   13.5534    7.5232 H   0  0  0  0  0  0
   -4.1591   12.5416    7.4066 H   0  0  0  0  0  0
   -5.0739   12.9772    5.9381 H   0  0  0  0  0  0
  1  7  1  0  0  0
  1  9  1  0  0  0
  2  8  1  0  0  0
  2 10  1  0  0  0
  3 17  1  0  0  0
  3 23  1  0  0  0
  4 18  1  0  0  0
  4 24  1  0  0  0
  5  7  1  0  0  0
  5 10  2  0  0  0
  6  8  1  0  0  0
  6  9  2  0  0  0
  7  8  2  0  0  0
  9 11  1  0  0  0
 10 12  1  0  0  0
 11 13  2  0  0  0
 11 15  1  0  0  0
 12 14  2  0  0  0
 12 16  1  0  0  0
 13 19  1  0  0  0
 13 25  1  0  0  0
 14 20  1  0  0  0
 14 26  1  0  0  0
 15 21  2  0  0  0
 15 27  1  0  0  0
 16 22  2  0  0  0
 16 28  1  0  0  0
 17 19  2  0  0  0
 17 21  1  0  0  0
 18 20  2  0  0  0
 18 22  1  0  0  0
 19 29  1  0  0  0
 20 30  1  0  0  0
 21 31  1  0  0  0
 22 32  1  0  0  0
 23 33  1  0  0  0
 23 34  1  0  0  0
 23 35  1  0  0  0
 24 36  1  0  0  0
 24 37  1  0  0  0
 24 38  1  0  0  0
M  END
> <PUBCHEM_CID>
1069448

> <Activity>
Active

> <Inhibition>
67

$$$$
Row84_Row84
                    3D
 Structure written by MMmdl.
 32 33  0  0  1  0            999 V2000
    2.7233    0.2738   -0.0937 S   0  0  0  0  0  0
    2.8590    1.3718    1.0697 O   0  0  0  0  0  0
    2.8357    1.0482   -1.4978 O   0  0  0  0  0  0
   -3.7031    1.6111    0.0101 O   0  0  0  0  0  0
    1.1904   -0.4367   -0.0310 N   0  0  0  0  0  0
    4.0269   -0.9375    0.0260 C   0  0  0  0  0  0
    4.5498   -1.4328    1.2552 C   0  0  0  0  0  0
    6.2178   -2.7595    0.0100 C   0  0  0  0  0  0
    5.6526   -2.3229    1.2265 C   0  0  0  0  0  0
    4.5787   -1.4016   -1.1871 C   0  0  0  0  0  0
    5.6598   -2.2959   -1.1970 C   0  0  0  0  0  0
    3.9970   -1.0402    2.5762 C   0  0  0  0  0  0
    7.3840   -3.6721   -0.0059 C   0  0  0  0  0  0
    0.0239    0.1185   -0.0190 C   0  0  0  0  0  0
   -0.1921    1.4886   -0.0326 C   0  0  0  0  0  0
   -1.0721   -0.7224    0.0029 C   0  0  0  0  0  0
   -1.4395    2.0021   -0.0146 C   0  0  0  0  0  0
   -2.3308   -0.2333    0.0123 C   0  0  0  0  0  0
   -2.5399    1.1454    0.0032 C   0  0  0  0  0  0
    6.0583   -2.6554    2.1063 H   0  0  0  0  0  0
    4.2057   -1.0872   -2.0850 H   0  0  0  0  0  0
    6.0405   -2.6014   -2.0953 H   0  0  0  0  0  0
    2.9063   -1.0403    2.5515 H   0  0  0  0  0  0
    4.3065   -1.7254    3.3703 H   0  0  0  0  0  0
    4.3510   -0.0417    2.8361 H   0  0  0  0  0  0
    8.3011   -3.0811   -0.0097 H   0  0  0  0  0  0
    7.3725   -4.3064   -0.8945 H   0  0  0  0  0  0
    7.3913   -4.3265    0.8683 H   0  0  0  0  0  0
    0.5705    2.1229   -0.0522 H   0  0  0  0  0  0
   -0.9516   -1.7117    0.0077 H   0  0  0  0  0  0
   -1.5716    2.9898   -0.0134 H   0  0  0  0  0  0
   -3.1064   -0.8564    0.0259 H   0  0  0  0  0  0
  1  2  2  0  0  0
  1  3  2  0  0  0
  1  5  1  0  0  0
  1  6  1  0  0  0
  4 19  2  0  0  0
  5 14  2  0  0  0
  6  7  2  0  0  0
  6 10  1  0  0  0
  7  9  1  0  0  0
  7 12  1  0  0  0
  8  9  2  0  0  0
  8 11  1  0  0  0
  8 13  1  0  0  0
  9 20  1  0  0  0
 10 11  2  0  0  0
 10 21  1  0  0  0
 11 22  1  0  0  0
 12 23  1  0  0  0
 12 24  1  0  0  0
 12 25  1  0  0  0
 13 26  1  0  0  0
 13 27  1  0  0  0
 13 28  1  0  0  0
 14 15  1  0  0  0
 14 16  1  0  0  0
 15 17  2  0  0  0
 15 29  1  0  0  0
 16 18  2  0  0  0
 16 30  1  0  0  0
 17 19  1  0  0  0
 17 31  1  0  0  0
 18 19  1  0  0  0
 18 32  1  0  0  0
M  END
> <PUBCHEM_CID>
746312

> <Activity>
Active

> <Inhibition>
75

$$$$
Row85_Row85
                    3D
 Structure written by MMmdl.
 38 40  0  0  1  0            999 V2000
   -1.2699   -1.9032    0.0000 S   0  0  0  0  0  0
    0.9813   -1.0935    0.0000 O   0  0  0  0  0  0
    2.3927   -0.9156    0.0000 O   0  0  0  0  0  0
    2.9520    0.1902    0.0000 O   0  0  0  0  0  0
   -0.9898   -0.4486    0.0000 N   0  0  0  0  0  0
   -0.3200   -0.5427    0.0000 N   0  0  0  0  0  0
   -2.0495   -0.0266    0.0000 N   0  0  0  0  0  0
   -2.0845   -0.7170    0.0000 N   0  0  0  0  0  0
   -1.3717    0.1578    0.0000 C   0  0  0  0  0  0
   -1.1380    0.8792    0.0000 C   0  0  0  0  0  0
   -1.5156    1.4094    0.0000 C   0  0  0  0  0  0
   -0.5278    1.0854    0.0000 C   0  0  0  0  0  0
   -1.4446   -0.9933    0.0000 C   0  0  0  0  0  0
   -0.6757    2.3342    0.0000 C   0  0  0  0  0  0
    0.8085   -0.0430    0.0000 C   0  0  0  0  0  0
    0.0837   -0.0662    0.0000 C   0  0  0  0  0  0
   -1.2839    2.1272    0.0000 C   0  0  0  0  0  0
   -0.2980    1.8029    0.0000 C   0  0  0  0  0  0
    1.2464   -0.5317    0.0000 C   0  0  0  0  0  0
    1.1406    0.5123    0.0000 C   0  0  0  0  0  0
   -0.4508    3.0958    0.0000 C   0  0  0  0  0  0
    1.9684   -0.4576    0.0000 C   0  0  0  0  0  0
    1.8575    0.5909    0.0000 C   0  0  0  0  0  0
    2.2858    0.1082    0.0000 C   0  0  0  0  0  0
    1.4513   -1.7714    0.0000 H   0  0  0  0  0  0
    3.1971   -0.7327    0.0000 H   0  0  0  0  0  0
    3.2741    0.9497    0.0000 H   0  0  0  0  0  0
   -2.7851   -1.1526    0.0000 H   0  0  0  0  0  0
   -2.3309    1.2834    0.0000 H   0  0  0  0  0  0
    0.0601    0.5066    0.0000 H   0  0  0  0  0  0
    0.4739    0.6608    0.0000 H   0  0  0  0  0  0
   -1.8719    2.7060    0.0000 H   0  0  0  0  0  0
    0.5173    1.9295    0.0000 H   0  0  0  0  0  0
    0.6950    1.2066    0.0000 H   0  0  0  0  0  0
    0.3404    2.8621    0.0000 H   0  0  0  0  0  0
   -0.2171    3.8870    0.0000 H   0  0  0  0  0  0
   -1.2420    3.3294    0.0000 H   0  0  0  0  0  0
    2.1542    1.3607    0.0000 H   0  0  0  0  0  0
  1 13  2  0  0  0
  2 19  1  0  0  0
  2 25  1  0  0  0
  3 22  1  0  0  0
  3 26  1  0  0  0
  4 24  1  0  0  0
  4 27  1  0  0  0
  5  6  1  0  0  0
  5  9  1  0  0  0
  5 13  1  0  0  0
  6 16  2  0  0  0
  7  8  1  0  0  0
  7  9  2  0  0  0
  8 13  1  0  0  0
  8 28  1  0  0  0
  9 10  1  0  0  0
 10 11  2  0  0  0
 10 12  1  0  0  0
 11 17  1  0  0  0
 11 29  1  0  0  0
 12 18  2  0  0  0
 12 30  1  0  0  0
 14 17  2  0  0  0
 14 18  1  0  0  0
 14 21  1  0  0  0
 15 16  1  0  0  0
 15 19  2  0  0  0
 15 20  1  0  0  0
 16 31  1  0  0  0
 17 32  1  0  0  0
 18 33  1  0  0  0
 19 22  1  0  0  0
 20 23  2  0  0  0
 20 34  1  0  0  0
 21 35  1  0  0  0
 21 36  1  0  0  0
 21 37  1  0  0  0
 22 24  2  0  0  0
 23 24  1  0  0  0
 23 38  1  0  0  0
M  END
> <PUBCHEM_CID>
5336154

> <Activity>
Active

> <Inhibition>
78

$$$$
Row86_Row86
                    3D
 Structure written by MMmdl.
 47 49  0  0  1  0            999 V2000
   -0.7832   -0.7195    0.0000 S   0  0  0  0  0  0
   -5.7845   -1.9570    0.0000 O   0  0  0  0  0  0
    0.6457   -1.5445    0.0000 O   0  0  0  0  0  0
    2.0747    1.7555    0.0000 O   0  0  0  0  0  0
    3.5036    0.9305    0.0000 O   0  0  0  0  0  0
   -1.4977    0.5180    0.0000 N   0  0  0  0  0  0
   -2.2122    1.7555    0.0000 N   0  0  0  0  0  0
   -2.2122   -2.3695    0.0000 N   0  0  0  0  0  0
   -4.3556    1.3430    0.0000 N   0  0  0  0  0  0
   -2.9266   -0.3070    0.0000 C   0  0  0  0  0  0
   -3.6411   -0.7195    0.0000 C   0  0  0  0  0  0
   -2.2122   -0.7195    0.0000 C   0  0  0  0  0  0
   -2.9266    0.5180    0.0000 C   0  0  0  0  0  0
   -1.4977   -0.3070    0.0000 C   0  0  0  0  0  0
   -3.6411   -1.5445    0.0000 C   0  0  0  0  0  0
   -4.3556   -0.3070    0.0000 C   0  0  0  0  0  0
   -2.2122    0.9305    0.0000 C   0  0  0  0  0  0
   -0.0688   -0.3070    0.0000 C   0  0  0  0  0  0
    1.3602   -0.3070    0.0000 C   0  0  0  0  0  0
   -4.3556   -1.9570    0.0000 C   0  0  0  0  0  0
   -5.0700   -0.7195    0.0000 C   0  0  0  0  0  0
   -5.0700   -1.5445    0.0000 C   0  0  0  0  0  0
    0.6457   -0.7195    0.0000 C   0  0  0  0  0  0
    1.3602    0.5180    0.0000 C   0  0  0  0  0  0
    2.0747   -0.7195    0.0000 C   0  0  0  0  0  0
    2.0747    0.9305    0.0000 C   0  0  0  0  0  0
    2.7891   -0.3070    0.0000 C   0  0  0  0  0  0
    2.7891    0.5180    0.0000 C   0  0  0  0  0  0
   -2.2122   -1.5445    0.0000 C   0  0  0  0  0  0
   -3.6411    0.9305    0.0000 C   0  0  0  0  0  0
   -5.7845   -2.7820    0.0000 C   0  0  0  0  0  0
    2.7891    2.1680    0.0000 H   0  0  0  0  0  0
    4.2181    0.5180    0.0000 H   0  0  0  0  0  0
   -1.4977    2.1680    0.0000 H   0  0  0  0  0  0
   -2.9266    2.1680    0.0000 H   0  0  0  0  0  0
   -2.9266   -1.9570    0.0000 H   0  0  0  0  0  0
   -4.3556    0.5180    0.0000 H   0  0  0  0  0  0
   -0.4561    0.4214    0.0000 H   0  0  0  0  0  0
    0.3186    0.4214    0.0000 H   0  0  0  0  0  0
   -4.3556   -2.7820    0.0000 H   0  0  0  0  0  0
   -5.7845   -0.3070    0.0000 H   0  0  0  0  0  0
    0.6457    0.9305    0.0000 H   0  0  0  0  0  0
    2.0747   -1.5445    0.0000 H   0  0  0  0  0  0
    3.5036   -0.7195    0.0000 H   0  0  0  0  0  0
   -6.6095   -2.7820    0.0000 H   0  0  0  0  0  0
   -5.7845   -3.6070    0.0000 H   0  0  0  0  0  0
   -4.9595   -2.7820    0.0000 H   0  0  0  0  0  0
  1 14  1  0  0  0
  1 18  1  0  0  0
  2 22  1  0  0  0
  2 31  1  0  0  0
  3 23  2  0  0  0
  4 26  1  0  0  0
  4 32  1  0  0  0
  5 28  1  0  0  0
  5 33  1  0  0  0
  6 14  2  0  0  0
  6 17  1  0  0  0
  7 17  1  0  0  0
  7 34  1  0  0  0
  7 35  1  0  0  0
  8 29  3  0  0  0
  9 30  3  0  0  0
 10 11  1  0  0  0
 10 12  2  0  0  0
 10 13  1  0  0  0
 11 15  2  0  0  0
 11 16  1  0  0  0
 12 14  1  0  0  0
 12 29  1  0  0  0
 13 17  2  0  0  0
 13 30  1  0  0  0
 15 20  1  0  0  0
 15 36  1  0  0  0
 16 21  2  0  0  0
 16 37  1  0  0  0
 18 23  1  0  0  0
 18 38  1  0  0  0
 18 39  1  0  0  0
 19 23  1  0  0  0
 19 24  2  0  0  0
 19 25  1  0  0  0
 20 22  2  0  0  0
 20 40  1  0  0  0
 21 22  1  0  0  0
 21 41  1  0  0  0
 24 26  1  0  0  0
 24 42  1  0  0  0
 25 27  2  0  0  0
 25 43  1  0  0  0
 26 28  2  0  0  0
 27 28  1  0  0  0
 27 44  1  0  0  0
 31 45  1  0  0  0
 31 46  1  0  0  0
 31 47  1  0  0  0
M  END
> <PUBCHEM_CID>
3130947

> <Activity>
Active

> <Inhibition>
92

$$$$
Row87_Row87
                    3D
 Structure written by MMmdl.
 31 33  0  0  1  0            999 V2000
   -1.2135    2.8362    0.0000 Br  0  0  0  0  0  0
    3.2502   -3.1958    0.0000 Cl  0  0  0  0  0  0
    2.7388   -0.0710    0.0000 S   0  0  0  0  0  0
   -0.3713    1.6079    0.0000 O   0  0  0  0  0  0
    0.9887   -0.6779    0.0000 O   0  0  0  0  0  0
    0.9541    1.5286    0.0000 O   0  0  0  0  0  0
    1.7921   -0.4163    0.0000 N   0  0  0  0  0  0
    1.7467    0.7159    0.0000 N   0  0  0  0  0  0
    0.7721    0.3731    0.0000 C   0  0  0  0  0  0
    2.1300   -1.0652    0.0000 C   0  0  0  0  0  0
    1.1803   -0.2536    0.0000 C   0  0  0  0  0  0
    2.0450    0.0709    0.0000 C   0  0  0  0  0  0
    1.1369    0.8877    0.0000 C   0  0  0  0  0  0
    0.0823    0.4177    0.0000 C   0  0  0  0  0  0
    2.7330   -1.1269    0.0000 C   0  0  0  0  0  0
    1.8797   -1.6777    0.0000 C   0  0  0  0  0  0
   -0.4399    0.9361    0.0000 C   0  0  0  0  0  0
    3.0834   -1.7896    0.0000 C   0  0  0  0  0  0
    2.2296   -2.3404    0.0000 C   0  0  0  0  0  0
    2.8319   -2.3974    0.0000 C   0  0  0  0  0  0
   -1.1679    0.8269    0.0000 C   0  0  0  0  0  0
   -1.5355    1.4399    0.0000 C   0  0  0  0  0  0
   -1.0255    1.9184    0.0000 C   0  0  0  0  0  0
    2.2820    1.3437    0.0000 H   0  0  0  0  0  0
   -0.2565   -0.3346    0.0000 H   0  0  0  0  0  0
    3.1942   -0.4428    0.0000 H   0  0  0  0  0  0
    1.0557   -1.7180    0.0000 H   0  0  0  0  0  0
    3.9075   -1.7508    0.0000 H   0  0  0  0  0  0
    1.7707   -3.0260    0.0000 H   0  0  0  0  0  0
   -1.5200    0.0808    0.0000 H   0  0  0  0  0  0
   -2.3525    1.5538    0.0000 H   0  0  0  0  0  0
  1 23  1  0  0  0
  2 20  1  0  0  0
  3 12  2  0  0  0
  4 17  1  0  0  0
  4 23  1  0  0  0
  5 11  2  0  0  0
  6 13  2  0  0  0
  7 10  1  0  0  0
  7 11  1  0  0  0
  7 12  1  0  0  0
  8 12  1  0  0  0
  8 13  1  0  0  0
  8 24  1  0  0  0
  9 11  1  0  0  0
  9 13  1  0  0  0
  9 14  2  0  0  0
 10 15  2  0  0  0
 10 16  1  0  0  0
 14 17  1  0  0  0
 14 25  1  0  0  0
 15 18  1  0  0  0
 15 26  1  0  0  0
 16 19  2  0  0  0
 16 27  1  0  0  0
 17 21  2  0  0  0
 18 20  2  0  0  0
 18 28  1  0  0  0
 19 20  1  0  0  0
 19 29  1  0  0  0
 21 22  1  0  0  0
 21 30  1  0  0  0
 22 23  2  0  0  0
 22 31  1  0  0  0
M  END
> <PUBCHEM_CID>
2256830

> <Activity>
Active

> <Inhibition>
99

$$$$
Row88_Row88
                    3D
 Structure written by MMmdl.
 42 44  0  0  1  0            999 V2000
    0.1215   -1.1703    0.0000 Cl  0  0  0  0  0  0
    2.6280   -2.0159    0.0000 Cl  0  0  0  0  0  0
   -0.0409   -0.1579    0.0000 O   0  0  0  0  0  0
   -2.0834    1.4653    0.0000 O   0  0  0  0  0  0
   -0.2335   -1.4261    0.0000 O   0  0  0  0  0  0
   -0.3763    0.3881    0.0000 N   0  0  0  0  0  0
   -0.9879    0.7817    0.0000 N   0  0  0  0  0  0
   -0.1290   -0.9036    0.0000 N   0  0  0  0  0  0
   -0.7807   -1.2894    0.0000 N   0  0  0  0  0  0
   -1.6305   -0.3540    0.0000 N   0  0  0  0  0  0
    0.9841   -0.3352    0.0000 C   0  0  0  0  0  0
    0.4498    0.2006    0.0000 C   0  0  0  0  0  0
   -0.6846    0.2488    0.0000 C   0  0  0  0  0  0
   -1.1266    1.4638    0.0000 C   0  0  0  0  0  0
    0.7949   -0.9113    0.0000 C   0  0  0  0  0  0
    1.7022   -0.2840    0.0000 C   0  0  0  0  0  0
   -1.6209    1.8891    0.0000 C   0  0  0  0  0  0
   -0.6214   -0.3913    0.0000 C   0  0  0  0  0  0
   -0.7248    1.8666    0.0000 C   0  0  0  0  0  0
    1.3099   -1.4310    0.0000 C   0  0  0  0  0  0
    2.2139   -0.8024    0.0000 C   0  0  0  0  0  0
    2.0162   -1.3813    0.0000 C   0  0  0  0  0  0
   -1.9069    2.5098    0.0000 C   0  0  0  0  0  0
   -0.9233    2.5696    0.0000 C   0  0  0  0  0  0
   -1.5209    2.8883    0.0000 C   0  0  0  0  0  0
   -1.0454   -0.6529    0.0000 C   0  0  0  0  0  0
   -1.8096    1.6184    0.0000 C   0  0  0  0  0  0
   -2.0302    0.3844    0.0000 H   0  0  0  0  0  0
   -2.4554   -0.2234    0.0000 H   0  0  0  0  0  0
   -2.2057   -1.0535    0.0000 H   0  0  0  0  0  0
    0.6318    1.0807    0.0000 H   0  0  0  0  0  0
    1.2619    0.7846    0.0000 H   0  0  0  0  0  0
    2.3653    0.3071    0.0000 H   0  0  0  0  0  0
    0.1296    2.2384    0.0000 H   0  0  0  0  0  0
    1.3657   -2.3155    0.0000 H   0  0  0  0  0  0
    3.0798   -0.6768    0.0000 H   0  0  0  0  0  0
   -2.9033    2.6841    0.0000 H   0  0  0  0  0  0
   -0.5317    3.4167    0.0000 H   0  0  0  0  0  0
   -1.6118    3.7823    0.0000 H   0  0  0  0  0  0
   -1.7864    0.8564    0.0000 H   0  0  0  0  0  0
   -1.1565    2.1951    0.0000 H   0  0  0  0  0  0
   -2.4809    2.2599    0.0000 H   0  0  0  0  0  0
  1 15  1  0  0  0
  2 22  1  0  0  0
  3  6  1  0  0  0
  3 12  1  0  0  0
  4 17  1  0  0  0
  4 27  1  0  0  0
  5  8  1  0  0  0
  5  9  1  0  0  0
  6 13  2  0  0  0
  7 13  1  0  0  0
  7 14  1  0  0  0
  7 28  1  0  0  0
  8 18  2  0  0  0
  9 26  2  0  0  0
 10 26  1  0  0  0
 10 29  1  0  0  0
 10 30  1  0  0  0
 11 12  1  0  0  0
 11 15  2  0  0  0
 11 16  1  0  0  0
 12 31  1  0  0  0
 12 32  1  0  0  0
 13 18  1  0  0  0
 14 17  2  0  0  0
 14 19  1  0  0  0
 15 20  1  0  0  0
 16 21  2  0  0  0
 16 33  1  0  0  0
 17 23  1  0  0  0
 18 26  1  0  0  0
 19 24  2  0  0  0
 19 34  1  0  0  0
 20 22  2  0  0  0
 20 35  1  0  0  0
 21 22  1  0  0  0
 21 36  1  0  0  0
 23 25  2  0  0  0
 23 37  1  0  0  0
 24 25  1  0  0  0
 24 38  1  0  0  0
 25 39  1  0  0  0
 27 40  1  0  0  0
 27 41  1  0  0  0
 27 42  1  0  0  0
M  END
> <PUBCHEM_CID>
2868477

> <Activity>
Active

> <Inhibition>
61

$$$$
Row89_Row89
                    3D
 Structure written by MMmdl.
 49 51  0  0  1  0            999 V2000
   -2.6200    1.6018    1.0596 S   0  0  0  0  0  0
   -1.9965   -3.1123    1.8197 O   0  0  0  0  0  0
    0.3861    2.3066    0.5752 O   0  0  0  0  0  0
   -0.3863    0.1736    0.2962 N   0  0  0  0  0  0
   -0.1299   -2.0201    2.3244 N   0  0  0  0  0  0
   -6.7055   -1.0156    3.8689 C   0  0  0  0  0  0
   -5.1787   -0.9581    4.1595 C   0  0  0  0  0  0
   -7.2915    0.1321    3.0073 C   0  0  0  0  0  0
   -4.2777   -1.4965    3.0013 C   0  0  0  0  0  0
   -6.5351    0.4691    1.6925 C   0  0  0  0  0  0
   -3.4647   -0.5137    2.2164 C   0  0  0  0  0  0
   -5.2885    1.3847    1.8929 C   0  0  0  0  0  0
   -3.9571    0.7449    1.7965 C   0  0  0  0  0  0
   -2.1278   -0.7871    1.7762 C   0  0  0  0  0  0
   -1.5113    0.2498    1.0532 C   0  0  0  0  0  0
   -1.4313   -2.0064    1.9762 C   0  0  0  0  0  0
    0.3928    1.2256   -0.0618 C   0  0  0  0  0  0
    1.1734    1.1289   -1.3106 C   0  0  0  0  0  0
    0.2198    1.4039   -2.5056 C   0  0  0  0  0  0
    0.8771    1.3450   -3.8323 C   0  0  0  0  0  0
    0.8837    0.1441   -4.5793 C   0  0  0  0  0  0
    1.4459    2.5069   -4.4036 C   0  0  0  0  0  0
    1.3961    0.1197   -5.8888 C   0  0  0  0  0  0
    1.9576    2.4826   -5.7133 C   0  0  0  0  0  0
    1.9240    1.2913   -6.4587 C   0  0  0  0  0  0
   -6.9481   -1.9725    3.3985 H   0  0  0  0  0  0
   -7.2360   -0.9993    4.8264 H   0  0  0  0  0  0
   -5.0110   -1.5942    5.0350 H   0  0  0  0  0  0
   -4.8822    0.0479    4.4603 H   0  0  0  0  0  0
   -8.3149   -0.1526    2.7460 H   0  0  0  0  0  0
   -7.3686    1.0327    3.6220 H   0  0  0  0  0  0
   -4.8673   -2.0770    2.2876 H   0  0  0  0  0  0
   -3.6037   -2.2106    3.4767 H   0  0  0  0  0  0
   -7.2424    1.0063    1.0538 H   0  0  0  0  0  0
   -6.2777   -0.4445    1.1517 H   0  0  0  0  0  0
   -5.3349    1.9218    2.8426 H   0  0  0  0  0  0
   -5.3320    2.1529    1.1134 H   0  0  0  0  0  0
   -0.1687   -0.6924   -0.0859 H   0  0  0  0  0  0
    1.6207    0.1340   -1.3917 H   0  0  0  0  0  0
    1.9817    1.8648   -1.2996 H   0  0  0  0  0  0
   -0.2382    2.3909   -2.3832 H   0  0  0  0  0  0
   -0.6034    0.6829   -2.4834 H   0  0  0  0  0  0
    0.3523   -1.1873    2.4444 H   0  0  0  0  0  0
    0.3309   -2.8630    2.4502 H   0  0  0  0  0  0
    0.4983   -0.7159   -4.1806 H   0  0  0  0  0  0
    1.4727    3.3837   -3.8765 H   0  0  0  0  0  0
    1.3758   -0.7476   -6.4296 H   0  0  0  0  0  0
    2.3447    3.3338   -6.1264 H   0  0  0  0  0  0
    2.2815    1.2772   -7.4140 H   0  0  0  0  0  0
  1 13  1  0  0  0
  1 15  1  0  0  0
  2 16  2  0  0  0
  3 17  2  0  0  0
  4 15  1  0  0  0
  4 17  1  0  0  0
  4 38  1  0  0  0
  5 16  1  0  0  0
  5 43  1  0  0  0
  5 44  1  0  0  0
  6  7  1  0  0  0
  6  8  1  0  0  0
  6 26  1  0  0  0
  6 27  1  0  0  0
  7  9  1  0  0  0
  7 28  1  0  0  0
  7 29  1  0  0  0
  8 10  1  0  0  0
  8 30  1  0  0  0
  8 31  1  0  0  0
  9 11  1  0  0  0
  9 32  1  0  0  0
  9 33  1  0  0  0
 10 12  1  0  0  0
 10 34  1  0  0  0
 10 35  1  0  0  0
 11 13  2  0  0  0
 11 14  1  0  0  0
 12 13  1  0  0  0
 12 36  1  0  0  0
 12 37  1  0  0  0
 14 15  2  0  0  0
 14 16  1  0  0  0
 17 18  1  0  0  0
 18 19  1  0  0  0
 18 39  1  0  0  0
 18 40  1  0  0  0
 19 20  1  0  0  0
 19 41  1  0  0  0
 19 42  1  0  0  0
 20 21  2  0  0  0
 20 22  1  0  0  0
 21 23  1  0  0  0
 21 45  1  0  0  0
 22 24  2  0  0  0
 22 46  1  0  0  0
 23 25  2  0  0  0
 23 47  1  0  0  0
 24 25  1  0  0  0
 24 48  1  0  0  0
 25 49  1  0  0  0
M  END
> <PUBCHEM_CID>
3578419

> <Activity>
Active

> <Inhibition>
76

$$$$
Row90_Row90
                    3D
 Structure written by MMmdl.
 52 55  0  0  1  0            999 V2000
   -2.9343    1.9612    1.4565 S   0  0  0  0  0  0
   -2.8863   -2.6787    0.6325 O   0  0  0  0  0  0
   -0.6781    2.7570   -0.4191 O   0  0  0  0  0  0
    3.2867   -0.5722   -5.4597 O   0  5  0  0  0  0
    3.6928    1.3451   -5.5998 O   0  0  0  0  0  0
   -1.0945    0.5440   -0.1374 N   0  0  0  0  0  0
   -0.8221   -2.3007    1.3553 N   0  0  0  0  0  0
    3.0885    0.5062   -5.0558 N   0  3  0  0  0  0
   -5.4439   -0.8530    4.0986 C   0  0  0  0  0  0
   -4.4395   -1.3841    3.0353 C   0  0  0  0  0  0
   -6.1604    0.4431    3.6340 C   0  0  0  0  0  0
   -3.6844   -0.3233    2.3123 C   0  0  0  0  0  0
   -5.1471    1.5587    3.2586 C   0  0  0  0  0  0
   -4.0376    1.0296    2.4460 C   0  0  0  0  0  0
   -2.5959   -0.5652    1.4341 C   0  0  0  0  0  0
   -2.0544    0.5804    0.8223 C   0  0  0  0  0  0
   -2.0983   -1.8596    1.1561 C   0  0  0  0  0  0
   -0.4705    1.5728   -0.7798 C   0  0  0  0  0  0
    0.2298   -1.7095    2.0000 C   0  0  0  0  0  0
    0.4209    1.3031   -1.8656 C   0  0  0  0  0  0
    0.1203   -0.7825    3.0656 C   0  0  0  0  0  0
    1.5187   -2.1037    1.5837 C   0  0  0  0  0  0
    1.2693   -0.2219    3.6733 C   0  0  0  0  0  0
    1.2534    2.3183   -2.3977 C   0  0  0  0  0  0
    0.5020    0.0176   -2.4606 C   0  0  0  0  0  0
    2.6684   -1.5735    2.1908 C   0  0  0  0  0  0
    2.5444   -0.6310    3.2239 C   0  0  0  0  0  0
    2.1400    2.0503   -3.4571 C   0  0  0  0  0  0
    1.3913   -0.2453   -3.5164 C   0  0  0  0  0  0
    1.1698    0.7729    4.7683 C   0  0  0  0  0  0
    2.2360    0.7623   -4.0429 C   0  0  0  0  0  0
   -4.9066   -0.6456    5.0289 H   0  0  0  0  0  0
   -6.1893   -1.6263    4.3063 H   0  0  0  0  0  0
   -4.9862   -1.9706    2.2945 H   0  0  0  0  0  0
   -3.7367   -2.0539    3.5353 H   0  0  0  0  0  0
   -6.8192    0.8047    4.4280 H   0  0  0  0  0  0
   -6.7800    0.2097    2.7627 H   0  0  0  0  0  0
   -4.7247    2.0017    4.1637 H   0  0  0  0  0  0
   -5.6660    2.3411    2.6994 H   0  0  0  0  0  0
   -0.8360   -0.3451   -0.4127 H   0  0  0  0  0  0
   -0.6238   -3.1674    0.9663 H   0  0  0  0  0  0
   -0.7999   -0.5210    3.4176 H   0  0  0  0  0  0
    1.6304   -2.7831    0.8281 H   0  0  0  0  0  0
    1.2270    3.2692   -2.0172 H   0  0  0  0  0  0
   -0.0918   -0.7540   -2.1425 H   0  0  0  0  0  0
    3.5938   -1.8748    1.8809 H   0  0  0  0  0  0
    3.3921   -0.2486    3.6496 H   0  0  0  0  0  0
    2.7235    2.8161   -3.7987 H   0  0  0  0  0  0
    1.4088   -1.1900   -3.9030 H   0  0  0  0  0  0
    0.1336    0.9864    5.0406 H   0  0  0  0  0  0
    1.6843    0.3969    5.6544 H   0  0  0  0  0  0
    1.6433    1.7067    4.4599 H   0  0  0  0  0  0
  1 14  1  0  0  0
  1 16  1  0  0  0
  2 17  2  0  0  0
  3 18  2  0  0  0
  4  8  1  0  0  0
  5  8  2  0  0  0
  6 16  1  0  0  0
  6 18  1  0  0  0
  6 40  1  0  0  0
  7 17  1  0  0  0
  7 19  1  0  0  0
  7 41  1  0  0  0
  8 31  1  0  0  0
  9 10  1  0  0  0
  9 11  1  0  0  0
  9 32  1  0  0  0
  9 33  1  0  0  0
 10 12  1  0  0  0
 10 34  1  0  0  0
 10 35  1  0  0  0
 11 13  1  0  0  0
 11 36  1  0  0  0
 11 37  1  0  0  0
 12 14  2  0  0  0
 12 15  1  0  0  0
 13 14  1  0  0  0
 13 38  1  0  0  0
 13 39  1  0  0  0
 15 16  2  0  0  0
 15 17  1  0  0  0
 18 20  1  0  0  0
 19 21  2  0  0  0
 19 22  1  0  0  0
 20 24  2  0  0  0
 20 25  1  0  0  0
 21 23  1  0  0  0
 21 42  1  0  0  0
 22 26  2  0  0  0
 22 43  1  0  0  0
 23 27  2  0  0  0
 23 30  1  0  0  0
 24 28  1  0  0  0
 24 44  1  0  0  0
 25 29  2  0  0  0
 25 45  1  0  0  0
 26 27  1  0  0  0
 26 46  1  0  0  0
 27 47  1  0  0  0
 28 31  2  0  0  0
 28 48  1  0  0  0
 29 31  1  0  0  0
 29 49  1  0  0  0
 30 50  1  0  0  0
 30 51  1  0  0  0
 30 52  1  0  0  0
M  CHG  2   4  -1   8   1
M  END
> <PUBCHEM_CID>
1350439

> <Activity>
Active

> <Inhibition>
70

$$$$
Row91_Row91
                    3D
 Structure written by MMmdl.
 29 30  0  0  1  0            999 V2000
    1.3409    2.3393   -0.0000 Cl  0  0  0  0  0  0
    1.5466   -2.2073    0.0000 S   0  0  0  0  0  0
    0.8904   -2.8872   -1.2995 O   0  0  0  0  0  0
    0.8904   -2.8872    1.2995 O   0  0  0  0  0  0
   -3.5331    1.9315    0.0000 O   0  0  0  0  0  0
    1.1559   -0.5637    0.0000 N   0  0  0  0  0  0
    3.3009   -2.4886    0.0000 C   0  0  0  0  0  0
    6.0770   -3.1052    0.0000 C   0  0  0  0  0  0
    4.0028   -2.6262    1.2157 C   0  0  0  0  0  0
    4.0028   -2.6262   -1.2157 C   0  0  0  0  0  0
    5.3760   -2.9351    1.2159 C   0  0  0  0  0  0
    5.3760   -2.9351   -1.2159 C   0  0  0  0  0  0
   -0.0003    0.0158   -0.0000 C   0  0  0  0  0  0
    7.5207   -3.4447    0.0000 C   0  0  0  0  0  0
   -0.0484    1.4063   -0.0000 C   0  0  0  0  0  0
   -1.1976   -0.6858   -0.0000 C   0  0  0  0  0  0
   -1.2359    2.0557    0.0000 C   0  0  0  0  0  0
   -2.3875   -0.0535   -0.0000 C   0  0  0  0  0  0
   -2.4301    1.3367    0.0000 C   0  0  0  0  0  0
    3.5159   -2.5154    2.1082 H   0  0  0  0  0  0
    3.5159   -2.5154   -2.1082 H   0  0  0  0  0  0
    5.8598   -3.0430    2.1102 H   0  0  0  0  0  0
    5.8598   -3.0430   -2.1102 H   0  0  0  0  0  0
    8.1107   -2.5276    0.0000 H   0  0  0  0  0  0
    7.7858   -4.0328   -0.8800 H   0  0  0  0  0  0
    7.7858   -4.0328    0.8800 H   0  0  0  0  0  0
   -1.2056   -1.6771   -0.0000 H   0  0  0  0  0  0
   -1.2760    3.0504    0.0000 H   0  0  0  0  0  0
   -3.2301   -0.5829   -0.0000 H   0  0  0  0  0  0
  1 15  1  0  0  0
  2  3  2  0  0  0
  2  4  2  0  0  0
  2  6  1  0  0  0
  2  7  1  0  0  0
  5 19  2  0  0  0
  6 13  2  0  0  0
  7  9  2  0  0  0
  7 10  1  0  0  0
  8 11  2  0  0  0
  8 12  1  0  0  0
  8 14  1  0  0  0
  9 11  1  0  0  0
  9 20  1  0  0  0
 10 12  2  0  0  0
 10 21  1  0  0  0
 11 22  1  0  0  0
 12 23  1  0  0  0
 13 15  1  0  0  0
 13 16  1  0  0  0
 14 24  1  0  0  0
 14 25  1  0  0  0
 14 26  1  0  0  0
 15 17  2  0  0  0
 16 18  2  0  0  0
 16 27  1  0  0  0
 17 19  1  0  0  0
 17 28  1  0  0  0
 18 19  1  0  0  0
 18 29  1  0  0  0
M  END
> <PUBCHEM_CID>
9586237

> <Activity>
Active

> <Inhibition>
83

$$$$
Row92_Row92
                    3D
 Structure written by MMmdl.
 28 29  0  0  1  0            999 V2000
    7.5725   -3.8170    0.0325 Cl  0  0  0  0  0  0
    2.7287    0.2136    0.0160 S   0  0  0  0  0  0
    2.8586    1.1478   -1.2849 O   0  0  0  0  0  0
    2.8542    1.1509    1.3144 O   0  0  0  0  0  0
    5.7731   -3.6730   -2.9110 O   0  5  0  0  0  0
    7.0247   -2.0922   -2.8946 O   0  0  0  0  0  0
   -3.6640    1.6266    0.0003 O   0  0  0  0  0  0
    1.1963   -0.4984    0.0099 N   0  0  0  0  0  0
    6.1731   -2.7094   -2.3873 N   0  3  0  0  0  0
    4.0351   -0.9882    0.0172 C   0  0  0  0  0  0
    4.5740   -1.4422   -1.2036 C   0  0  0  0  0  0
    4.5882   -1.4523    1.2284 C   0  0  0  0  0  0
    5.6769   -2.3256   -1.2247 C   0  0  0  0  0  0
    5.6848   -2.3339    1.2192 C   0  0  0  0  0  0
    6.2373   -2.7687   -0.0017 C   0  0  0  0  0  0
    0.0385    0.0726    0.0035 C   0  0  0  0  0  0
   -0.1572    1.4458    0.0008 C   0  0  0  0  0  0
   -1.0694   -0.7488    0.0008 C   0  0  0  0  0  0
   -1.3953    1.9782   -0.0002 C   0  0  0  0  0  0
   -2.3202   -0.2412   -0.0003 C   0  0  0  0  0  0
   -2.5095    1.1410    0.0003 C   0  0  0  0  0  0
    4.1728   -1.1166   -2.0870 H   0  0  0  0  0  0
    4.2068   -1.1421    2.1242 H   0  0  0  0  0  0
    6.0808   -2.6503    2.1078 H   0  0  0  0  0  0
    0.6116    2.0718   -0.0004 H   0  0  0  0  0  0
   -0.9620   -1.7372   -0.0001 H   0  0  0  0  0  0
   -1.5122    2.9664   -0.0016 H   0  0  0  0  0  0
   -3.1041   -0.8540   -0.0017 H   0  0  0  0  0  0
  1 15  1  0  0  0
  2  3  2  0  0  0
  2  4  2  0  0  0
  2  8  1  0  0  0
  2 10  1  0  0  0
  5  9  1  0  0  0
  6  9  2  0  0  0
  7 21  2  0  0  0
  8 16  2  0  0  0
  9 13  1  0  0  0
 10 11  2  0  0  0
 10 12  1  0  0  0
 11 13  1  0  0  0
 11 22  1  0  0  0
 12 14  2  0  0  0
 12 23  1  0  0  0
 13 15  2  0  0  0
 14 15  1  0  0  0
 14 24  1  0  0  0
 16 17  1  0  0  0
 16 18  1  0  0  0
 17 19  2  0  0  0
 17 25  1  0  0  0
 18 20  2  0  0  0
 18 26  1  0  0  0
 19 21  1  0  0  0
 19 27  1  0  0  0
 20 21  1  0  0  0
 20 28  1  0  0  0
M  CHG  2   5  -1   9   1
M  END
> <PUBCHEM_CID>
2888320

> <Activity>
Active

> <Inhibition>
78

$$$$
Row93_Row93
                    3D
 Structure written by MMmdl.
 40 42  0  0  1  0            999 V2000
   -0.7901    0.7783    0.0000 S   0  0  0  0  0  0
   -0.1109   -0.8929    0.0000 O   0  0  0  0  0  0
   -0.4909    0.8955    0.0000 O   0  0  0  0  0  0
    2.0774    1.3772    0.0000 O   0  0  0  0  0  0
    2.8792    0.6703    0.0000 O   0  0  0  0  0  0
   -1.8210    0.3420    0.0000 N   0  0  0  0  0  0
    0.6202    0.0146    0.0000 N   0  0  0  0  0  0
   -1.0730   -0.3800    0.0000 C   0  0  0  0  0  0
   -0.7780   -0.0973    0.0000 C   0  0  0  0  0  0
   -1.0952    0.3540    0.0000 C   0  0  0  0  0  0
   -1.8302   -0.3696    0.0000 C   0  0  0  0  0  0
   -0.5488   -0.9182    0.0000 C   0  0  0  0  0  0
   -2.2025   -0.0019    0.0000 C   0  0  0  0  0  0
   -0.5938    0.2329    0.0000 C   0  0  0  0  0  0
    0.6237    0.6126    0.0000 C   0  0  0  0  0  0
   -0.1463    0.5865    0.0000 C   0  0  0  0  0  0
   -0.7721   -0.6239    0.0000 C   0  0  0  0  0  0
   -2.9919    0.0199    0.0000 C   0  0  0  0  0  0
    0.9920    0.9860    0.0000 C   0  0  0  0  0  0
    1.0483    0.2722    0.0000 C   0  0  0  0  0  0
    1.7457    1.0122    0.0000 C   0  0  0  0  0  0
   -0.3089   -1.0939    0.0000 C   0  0  0  0  0  0
    1.8018    0.2912    0.0000 C   0  0  0  0  0  0
    2.1528    0.6577    0.0000 C   0  0  0  0  0  0
    0.0112   -1.5014    0.0000 C   0  0  0  0  0  0
    0.0057   -0.0006    0.0000 C   0  0  0  0  0  0
    2.0061    2.2666    0.0000 H   0  0  0  0  0  0
    3.6243    1.1540    0.0000 H   0  0  0  0  0  0
   -2.1947   -1.2040    0.0000 H   0  0  0  0  0  0
   -1.2462    1.1403    0.0000 H   0  0  0  0  0  0
   -0.2694   -0.4916    0.0000 H   0  0  0  0  0  0
   -1.5228   -0.0370    0.0000 H   0  0  0  0  0  0
   -3.4639    0.7852    0.0000 H   0  0  0  0  0  0
   -3.8821   -0.0291    0.0000 H   0  0  0  0  0  0
   -3.3719   -0.7840    0.0000 H   0  0  0  0  0  0
    0.8494    1.8722    0.0000 H   0  0  0  0  0  0
    1.5388   -0.5225    0.0000 H   0  0  0  0  0  0
    0.4454   -1.8402    0.0000 H   0  0  0  0  0  0
    2.4507   -0.3491    0.0000 H   0  0  0  0  0  0
   -0.1470   -2.4257    0.0000 H   0  0  0  0  0  0
  1 10  1  0  0  0
  1 14  1  0  0  0
  2 12  1  0  0  0
  2 25  1  0  0  0
  3 16  2  0  0  0
  4 21  1  0  0  0
  4 27  1  0  0  0
  5 24  1  0  0  0
  5 28  1  0  0  0
  6 10  2  0  0  0
  6 13  1  0  0  0
  7 26  3  0  0  0
  8  9  2  0  0  0
  8 11  1  0  0  0
  8 12  1  0  0  0
  9 10  1  0  0  0
  9 26  1  0  0  0
 11 13  2  0  0  0
 11 29  1  0  0  0
 12 17  2  0  0  0
 13 18  1  0  0  0
 14 16  1  0  0  0
 14 30  1  0  0  0
 14 31  1  0  0  0
 15 16  1  0  0  0
 15 19  2  0  0  0
 15 20  1  0  0  0
 17 22  1  0  0  0
 17 32  1  0  0  0
 18 33  1  0  0  0
 18 34  1  0  0  0
 18 35  1  0  0  0
 19 21  1  0  0  0
 19 36  1  0  0  0
 20 23  2  0  0  0
 20 37  1  0  0  0
 21 24  2  0  0  0
 22 25  2  0  0  0
 22 38  1  0  0  0
 23 24  1  0  0  0
 23 39  1  0  0  0
 25 40  1  0  0  0
M  END
> <PUBCHEM_CID>
1121572

> <Activity>
Active

> <Inhibition>
84

$$$$
Row94_Row94
                    3D
 Structure written by MMmdl.
 27 27  0  0  1  0            999 V2000
    0.8189   -1.8151   -0.5289 O   0  0  0  0  0  0
    3.9987   -1.6950    4.6255 O   0  0  0  0  0  0
    5.8247   -1.2566    0.2227 O   0  0  0  0  0  0
    6.1417   -1.2033    3.0106 O   0  0  0  0  0  0
    0.2121   -2.7949    1.4302 O   0  0  0  0  0  0
   -0.3844   -2.0251   -1.2894 C   0  0  0  0  0  0
    2.3671   -1.9545    1.3216 C   0  0  0  0  0  0
   -0.0319   -2.8398   -2.5551 C   0  0  0  0  0  0
   -1.0014   -0.6513   -1.6399 C   0  0  0  0  0  0
    1.0913   -2.2065    0.7561 C   0  0  0  0  0  0
    3.4866   -1.7137    0.4914 C   0  0  0  0  0  0
    2.5582   -1.9405    2.7243 C   0  0  0  0  0  0
    3.8268   -1.6916    3.2799 C   0  0  0  0  0  0
    4.7621   -1.4676    1.0410 C   0  0  0  0  0  0
    4.9306   -1.4462    2.4414 C   0  0  0  0  0  0
   -1.1210   -2.5939   -0.7108 H   0  0  0  0  0  0
   -0.9296   -3.0273   -3.1466 H   0  0  0  0  0  0
    0.6922   -2.3055   -3.1737 H   0  0  0  0  0  0
    0.3998   -3.7984   -2.2657 H   0  0  0  0  0  0
   -1.9406   -0.7865   -2.1799 H   0  0  0  0  0  0
   -0.3174   -0.0647   -2.2572 H   0  0  0  0  0  0
   -1.2108   -0.0905   -0.7283 H   0  0  0  0  0  0
    3.3821   -1.7241   -0.5264 H   0  0  0  0  0  0
    1.7724   -2.1072    3.3565 H   0  0  0  0  0  0
    3.1160   -1.8796    5.0071 H   0  0  0  0  0  0
    5.5159   -1.4925   -0.6780 H   0  0  0  0  0  0
    6.7657   -1.0491    2.2736 H   0  0  0  0  0  0
  1  6  1  0  0  0
  1 10  1  0  0  0
  2 13  1  0  0  0
  2 25  1  0  0  0
  3 14  1  0  0  0
  3 26  1  0  0  0
  4 15  1  0  0  0
  4 27  1  0  0  0
  5 10  2  0  0  0
  6  8  1  0  0  0
  6  9  1  0  0  0
  6 16  1  0  0  0
  7 10  1  0  0  0
  7 11  2  0  0  0
  7 12  1  0  0  0
  8 17  1  0  0  0
  8 18  1  0  0  0
  8 19  1  0  0  0
  9 20  1  0  0  0
  9 21  1  0  0  0
  9 22  1  0  0  0
 11 14  1  0  0  0
 11 23  1  0  0  0
 12 13  2  0  0  0
 12 24  1  0  0  0
 13 15  1  0  0  0
 14 15  2  0  0  0
M  END
> <PUBCHEM_CID>
70826

> <Activity>
Active

> <Inhibition>
69

$$$$
Row95_Row95
                    3D
 Structure written by MMmdl.
 42 45  0  0  1  0            999 V2000
   -0.2857   -0.6222    0.0000 S   0  0  0  0  0  0
   -1.0001    2.2653    0.0000 S   0  0  0  0  0  0
   -0.6982    0.0923    0.0000 O   0  0  0  0  0  0
    0.1268   -1.3367    0.0000 O   0  0  0  0  0  0
    0.4288    3.0903    0.0000 O   0  0  0  0  0  0
    0.4288   -0.2097    0.0000 N   0  0  0  0  0  0
   -1.6676    3.5752    0.0000 N   0  0  0  0  0  0
   -0.3327    3.5752    0.0000 N   0  0  0  0  0  0
   -1.4126    4.3599    0.0000 N   0  0  0  0  0  0
    1.1433    1.0278    0.0000 C   0  0  0  0  0  0
    1.1433    1.8528    0.0000 C   0  0  0  0  0  0
    0.4288    0.6153    0.0000 C   0  0  0  0  0  0
    0.4288    2.2653    0.0000 C   0  0  0  0  0  0
   -0.2857    1.0278    0.0000 C   0  0  0  0  0  0
   -0.2857    1.8528    0.0000 C   0  0  0  0  0  0
   -1.0001   -1.0347    0.0000 C   0  0  0  0  0  0
    1.8577    0.6153    0.0000 C   0  0  0  0  0  0
    1.8577    2.2653    0.0000 C   0  0  0  0  0  0
    2.5722    1.0278    0.0000 C   0  0  0  0  0  0
   -1.0001   -1.8597    0.0000 C   0  0  0  0  0  0
   -1.7146   -0.6222    0.0000 C   0  0  0  0  0  0
    2.5722    1.8528    0.0000 C   0  0  0  0  0  0
   -2.4291   -1.8597    0.0000 C   0  0  0  0  0  0
   -1.7146   -2.2722    0.0000 C   0  0  0  0  0  0
   -2.4291   -1.0347    0.0000 C   0  0  0  0  0  0
   -3.1436   -2.2722    0.0000 C   0  0  0  0  0  0
   -1.0001    3.0903    0.0000 C   0  0  0  0  0  0
   -0.5876    4.3599    0.0000 C   0  0  0  0  0  0
    0.4918    3.6040    0.0000 H   0  0  0  0  0  0
   -1.0001    0.6153    0.0000 H   0  0  0  0  0  0
    1.8577   -0.2097    0.0000 H   0  0  0  0  0  0
    1.8577    3.0903    0.0000 H   0  0  0  0  0  0
    3.2867    0.6153    0.0000 H   0  0  0  0  0  0
   -0.2857   -2.2722    0.0000 H   0  0  0  0  0  0
   -1.7146    0.2028    0.0000 H   0  0  0  0  0  0
    3.2867    2.2653    0.0000 H   0  0  0  0  0  0
   -1.7146   -3.0972    0.0000 H   0  0  0  0  0  0
   -3.1436   -0.6222    0.0000 H   0  0  0  0  0  0
   -3.5561   -1.5577    0.0000 H   0  0  0  0  0  0
   -3.8580   -2.6847    0.0000 H   0  0  0  0  0  0
   -2.7311   -2.9867    0.0000 H   0  0  0  0  0  0
   -0.1027    5.0273    0.0000 H   0  0  0  0  0  0
  1  3  2  0  0  0
  1  4  2  0  0  0
  1  6  1  0  0  0
  1 16  1  0  0  0
  2 15  1  0  0  0
  2 27  1  0  0  0
  5 13  2  0  0  0
  6 12  2  0  0  0
  7  9  1  0  0  0
  7 27  2  0  0  0
  8 27  1  0  0  0
  8 28  1  0  0  0
  8 29  1  0  0  0
  9 28  2  0  0  0
 10 11  2  0  0  0
 10 12  1  0  0  0
 10 17  1  0  0  0
 11 13  1  0  0  0
 11 18  1  0  0  0
 12 14  1  0  0  0
 13 15  1  0  0  0
 14 15  2  0  0  0
 14 30  1  0  0  0
 16 20  2  0  0  0
 16 21  1  0  0  0
 17 19  2  0  0  0
 17 31  1  0  0  0
 18 22  2  0  0  0
 18 32  1  0  0  0
 19 22  1  0  0  0
 19 33  1  0  0  0
 20 24  1  0  0  0
 20 34  1  0  0  0
 21 25  2  0  0  0
 21 35  1  0  0  0
 22 36  1  0  0  0
 23 24  2  0  0  0
 23 25  1  0  0  0
 23 26  1  0  0  0
 24 37  1  0  0  0
 25 38  1  0  0  0
 26 39  1  0  0  0
 26 40  1  0  0  0
 26 41  1  0  0  0
 28 42  1  0  0  0
M  END
> <PUBCHEM_CID>
9586239

> <Activity>
Active

> <Inhibition>
75

$$$$
Row96_Row96
                    3D
 Structure written by MMmdl.
 29 30  0  0  1  0            999 V2000
    2.9620    0.9487    0.5658 O   0  0  0  0  0  0
    2.0555    3.5658    6.5246 O   0  0  0  0  0  0
   -2.5443    5.7549    5.3468 O   0  0  0  0  0  0
    1.1066    3.1726    3.7140 C   0  0  0  0  0  0
    0.4463    3.8933    4.7882 C   0  0  0  0  0  0
    2.3737    2.5241    3.8519 C   0  0  0  0  0  0
    0.5479    3.0501    2.4002 C   0  0  0  0  0  0
    2.3864    1.6927    1.5610 C   0  0  0  0  0  0
    3.0046    1.8166    2.8117 C   0  0  0  0  0  0
    1.1642    2.3445    1.3508 C   0  0  0  0  0  0
    0.9743    4.0441    6.1176 C   0  0  0  0  0  0
   -0.7635    4.5017    4.6005 C   0  0  0  0  0  0
   -1.4373    5.2191    5.5917 C   0  0  0  0  0  0
    0.3009    4.7651    7.1099 C   0  0  0  0  0  0
    2.5606   -0.4375    0.6233 C   0  0  0  0  0  0
   -0.8805    5.3410    6.8506 C   0  0  0  0  0  0
    3.2664   -1.2268   -0.4931 C   0  0  0  0  0  0
    2.8978    2.5312    4.7162 H   0  0  0  0  0  0
   -0.3412    3.4670    2.1446 H   0  0  0  0  0  0
    3.9147    1.3798    2.9676 H   0  0  0  0  0  0
    0.7122    2.2991    0.4326 H   0  0  0  0  0  0
   -1.2354    4.4685    3.7364 H   0  0  0  0  0  0
    0.6867    4.8615    8.0237 H   0  0  0  0  0  0
    2.8343   -0.8871    1.5840 H   0  0  0  0  0  0
    1.4785   -0.5353    0.4846 H   0  0  0  0  0  0
   -1.3526    5.8501    7.5635 H   0  0  0  0  0  0
    3.0064   -0.8126   -1.4688 H   0  0  0  0  0  0
    2.9537   -2.2713   -0.4577 H   0  0  0  0  0  0
    4.3491   -1.1779   -0.3620 H   0  0  0  0  0  0
  1  8  1  0  0  0
  1 15  1  0  0  0
  2 11  2  0  0  0
  3 13  2  0  0  0
  4  5  1  0  0  0
  4  6  2  0  0  0
  4  7  1  0  0  0
  5 11  1  0  0  0
  5 12  2  0  0  0
  6  9  1  0  0  0
  6 18  1  0  0  0
  7 10  2  0  0  0
  7 19  1  0  0  0
  8  9  2  0  0  0
  8 10  1  0  0  0
  9 20  1  0  0  0
 10 21  1  0  0  0
 11 14  1  0  0  0
 12 13  1  0  0  0
 12 22  1  0  0  0
 13 16  1  0  0  0
 14 16  2  0  0  0
 14 23  1  0  0  0
 15 17  1  0  0  0
 15 24  1  0  0  0
 15 25  1  0  0  0
 16 26  1  0  0  0
 17 27  1  0  0  0
 17 28  1  0  0  0
 17 29  1  0  0  0
M  END
> <PUBCHEM_CID>
95786

> <Activity>
Active

> <Inhibition>
83

$$$$
Row97_Row97
                    3D
 Structure written by MMmdl.
 44 46  0  0  1  0            999 V2000
   -3.1063    0.0424    0.0000 S   0  0  0  0  0  0
   -4.4455    0.8293    0.0000 O   0  0  0  0  0  0
   -6.5129    1.0658    0.0000 O   0  0  0  0  0  0
   -5.8937    1.4946    0.0000 O   0  0  0  0  0  0
    0.2672    1.1382    0.0000 O   0  0  0  0  0  0
   -1.9779    0.3254    0.0000 N   0  0  0  0  0  0
   -1.0352   -0.3279    0.0000 N   0  0  0  0  0  0
   -2.3998   -0.4299    0.0000 N   0  0  0  0  0  0
    0.3730   -0.8065    0.0000 N   0  0  0  0  0  0
   -0.9759    0.2043    0.0000 C   0  0  0  0  0  0
   -1.8016   -0.0026    0.0000 C   0  0  0  0  0  0
   -2.1797    0.0847    0.0000 C   0  0  0  0  0  0
   -0.6929    0.5294    0.0000 C   0  0  0  0  0  0
   -0.7477   -0.1410    0.0000 C   0  0  0  0  0  0
   -1.1210   -0.0404    0.0000 C   0  0  0  0  0  0
   -3.3634    0.8362    0.0000 C   0  0  0  0  0  0
   -0.0368    0.5676    0.0000 C   0  0  0  0  0  0
   -1.0232    0.8501    0.0000 C   0  0  0  0  0  0
   -4.5939    1.0628    0.0000 C   0  0  0  0  0  0
   -4.1558    0.9106    0.0000 C   0  0  0  0  0  0
    0.4355    0.7976    0.0000 C   0  0  0  0  0  0
   -0.6536    1.0113    0.0000 C   0  0  0  0  0  0
   -5.3521    1.0021    0.0000 C   0  0  0  0  0  0
   -4.2959    1.2758    0.0000 C   0  0  0  0  0  0
    0.0860    0.9163    0.0000 C   0  0  0  0  0  0
   -5.7914    1.1416    0.0000 C   0  0  0  0  0  0
   -2.1149   -0.2252    0.0000 C   0  0  0  0  0  0
   -4.7298    1.4129    0.0000 C   0  0  0  0  0  0
   -0.1555   -0.4911    0.0000 C   0  0  0  0  0  0
   -5.4785    1.3513    0.0000 C   0  0  0  0  0  0
   -6.8484    0.3121    0.0000 H   0  0  0  0  0  0
   -6.0506    2.3046    0.0000 H   0  0  0  0  0  0
   -0.0251    1.9096    0.0000 H   0  0  0  0  0  0
   -1.6020   -0.9275    0.0000 H   0  0  0  0  0  0
   -0.3310   -0.7576    0.0000 H   0  0  0  0  0  0
   -2.6013    1.1521    0.0000 H   0  0  0  0  0  0
   -3.2212    1.6488    0.0000 H   0  0  0  0  0  0
    0.1719   -0.2306    0.0000 H   0  0  0  0  0  0
   -1.8349    0.9976    0.0000 H   0  0  0  0  0  0
    1.2589    0.8496    0.0000 H   0  0  0  0  0  0
   -0.7701    1.8280    0.0000 H   0  0  0  0  0  0
   -5.4459    0.1825    0.0000 H   0  0  0  0  0  0
   -3.4810    1.4051    0.0000 H   0  0  0  0  0  0
   -4.6376    2.2327    0.0000 H   0  0  0  0  0  0
  1 12  1  0  0  0
  1 16  1  0  0  0
  2 20  2  0  0  0
  3 26  1  0  0  0
  3 31  1  0  0  0
  4 30  1  0  0  0
  4 32  1  0  0  0
  5 25  1  0  0  0
  5 33  1  0  0  0
  6 12  2  0  0  0
  6 15  1  0  0  0
  7 15  1  0  0  0
  7 34  1  0  0  0
  7 35  1  0  0  0
  8 27  3  0  0  0
  9 29  3  0  0  0
 10 11  2  0  0  0
 10 13  1  0  0  0
 10 14  1  0  0  0
 11 12  1  0  0  0
 11 27  1  0  0  0
 13 17  2  0  0  0
 13 18  1  0  0  0
 14 15  2  0  0  0
 14 29  1  0  0  0
 16 20  1  0  0  0
 16 36  1  0  0  0
 16 37  1  0  0  0
 17 21  1  0  0  0
 17 38  1  0  0  0
 18 22  2  0  0  0
 18 39  1  0  0  0
 19 20  1  0  0  0
 19 23  2  0  0  0
 19 24  1  0  0  0
 21 25  2  0  0  0
 21 40  1  0  0  0
 22 25  1  0  0  0
 22 41  1  0  0  0
 23 26  1  0  0  0
 23 42  1  0  0  0
 24 28  2  0  0  0
 24 43  1  0  0  0
 26 30  2  0  0  0
 28 30  1  0  0  0
 28 44  1  0  0  0
M  END
> <PUBCHEM_CID>
5346620

> <Activity>
Active

> <Inhibition>
93

$$$$
Row98_Row98
                    3D
 Structure written by MMmdl.
 36 37  0  0  1  0            999 V2000
   -0.6199   -0.2471    0.6796 S   0  0  0  0  0  0
    1.0606   -2.4153    1.8313 O   0  0  0  0  0  0
   -4.9195   -1.2295    2.6202 O   0  0  0  0  0  0
   -1.1730   -2.5125    2.2206 N   0  0  0  0  0  0
   -3.3341   -1.6498    4.1194 N   0  0  0  0  0  0
   -2.9291    0.6176    1.3337 C   0  0  0  0  0  0
   -2.7530   -0.6208    2.0202 C   0  0  0  0  0  0
   -1.5307   -1.2772    1.7661 C   0  0  0  0  0  0
   -1.8323    1.0059    0.5368 C   0  0  0  0  0  0
   -4.1624    1.4409    1.4548 C   0  0  0  0  0  0
   -1.6620    2.2007   -0.3090 C   0  0  0  0  0  0
    0.2567   -4.4500    2.5826 C   0  0  0  0  0  0
    0.0656   -3.0896    2.1938 C   0  0  0  0  0  0
   -3.7047   -1.1746    2.9136 C   0  0  0  0  0  0
    1.5577   -4.9505    2.8396 C   0  0  0  0  0  0
   -0.8301   -5.3542    2.7030 C   0  0  0  0  0  0
    0.6764   -7.1780    3.3370 C   0  0  0  0  0  0
    1.7663   -6.2925    3.2017 C   0  0  0  0  0  0
   -0.6243   -6.6955    3.0772 C   0  0  0  0  0  0
    0.8810   -8.5847    3.7473 C   0  0  0  0  0  0
   -4.3479    1.6798    2.5030 H   0  0  0  0  0  0
   -4.1002    2.3785    0.9041 H   0  0  0  0  0  0
   -5.0113    0.8838    1.0586 H   0  0  0  0  0  0
   -1.8893   -3.0421    2.6005 H   0  0  0  0  0  0
   -1.8483    3.1039    0.2725 H   0  0  0  0  0  0
   -2.3575    2.1588   -1.1484 H   0  0  0  0  0  0
   -0.6445    2.2491   -0.6989 H   0  0  0  0  0  0
    2.3779   -4.3428    2.7680 H   0  0  0  0  0  0
   -1.7880   -5.0537    2.5087 H   0  0  0  0  0  0
    2.7227   -6.6145    3.3682 H   0  0  0  0  0  0
   -1.4297   -7.3234    3.1506 H   0  0  0  0  0  0
    1.9401   -8.8494    3.7568 H   0  0  0  0  0  0
    0.4795   -8.7308    4.7514 H   0  0  0  0  0  0
    0.3718   -9.2590    3.0565 H   0  0  0  0  0  0
   -2.4040   -1.6026    4.3955 H   0  0  0  0  0  0
   -3.9962   -2.0295    4.7206 H   0  0  0  0  0  0
  1  8  1  0  0  0
  1  9  1  0  0  0
  2 13  2  0  0  0
  3 14  2  0  0  0
  4  8  1  0  0  0
  4 13  1  0  0  0
  4 24  1  0  0  0
  5 14  1  0  0  0
  5 35  1  0  0  0
  5 36  1  0  0  0
  6  7  1  0  0  0
  6  9  2  0  0  0
  6 10  1  0  0  0
  7  8  2  0  0  0
  7 14  1  0  0  0
  9 11  1  0  0  0
 10 21  1  0  0  0
 10 22  1  0  0  0
 10 23  1  0  0  0
 11 25  1  0  0  0
 11 26  1  0  0  0
 11 27  1  0  0  0
 12 13  1  0  0  0
 12 15  2  0  0  0
 12 16  1  0  0  0
 15 18  1  0  0  0
 15 28  1  0  0  0
 16 19  2  0  0  0
 16 29  1  0  0  0
 17 18  2  0  0  0
 17 19  1  0  0  0
 17 20  1  0  0  0
 18 30  1  0  0  0
 19 31  1  0  0  0
 20 32  1  0  0  0
 20 33  1  0  0  0
 20 34  1  0  0  0
M  END
> <PUBCHEM_CID>
675605

> <Activity>
Active

> <Inhibition>
75

$$$$
Row99_Row99
                    3D
 Structure written by MMmdl.
 32 33  0  0  1  0            999 V2000
   -2.3065    1.9769    0.2478 Cl  0  0  0  0  0  0
    3.6739    0.1829   -3.3218 O   0  0  0  0  0  0
    6.0083   -3.7015   -1.7574 O   0  0  0  0  0  0
    5.9798   -1.3548   -3.2386 O   0  0  0  0  0  0
    1.2074   -4.0727   -0.0635 O   0  0  0  0  0  0
    0.7916   -2.0187    0.6179 N   0  0  0  0  0  0
    0.9512   -0.7626    0.6388 N   0  0  0  0  0  0
    2.6088   -2.4919   -1.0068 C   0  0  0  0  0  0
    3.7781   -3.2887   -1.0213 C   0  0  0  0  0  0
    2.5817   -1.3375   -1.8281 C   0  0  0  0  0  0
    3.7129   -0.9461   -2.5719 C   0  0  0  0  0  0
    4.9037   -2.9174   -1.7800 C   0  0  0  0  0  0
    4.8810   -1.7317   -2.5390 C   0  0  0  0  0  0
    1.5184   -2.8631   -0.1645 C   0  0  0  0  0  0
    0.3782    1.4274    0.0277 C   0  0  0  0  0  0
   -0.6725    2.3877    0.0155 C   0  0  0  0  0  0
    1.7129    1.8882   -0.1281 C   0  0  0  0  0  0
    0.1189    0.0640    0.1169 C   0  0  0  0  0  0
   -0.3818    3.7535   -0.1877 C   0  0  0  0  0  0
    1.9925    3.2521   -0.3204 C   0  0  0  0  0  0
    0.9442    4.1841   -0.3630 C   0  0  0  0  0  0
    3.8262   -4.1438   -0.4620 H   0  0  0  0  0  0
    1.7347   -0.7721   -1.9020 H   0  0  0  0  0  0
    2.5000    1.2333   -0.1285 H   0  0  0  0  0  0
    0.1247   -2.4028    1.2107 H   0  0  0  0  0  0
   -0.7261   -0.2890   -0.2729 H   0  0  0  0  0  0
   -1.1348    4.4454   -0.2128 H   0  0  0  0  0  0
    2.9581    3.5661   -0.4387 H   0  0  0  0  0  0
    1.1484    5.1744   -0.5196 H   0  0  0  0  0  0
    3.7660    0.9165   -2.6769 H   0  0  0  0  0  0
    6.6026   -3.2650   -1.1112 H   0  0  0  0  0  0
    6.3684   -0.6180   -2.7200 H   0  0  0  0  0  0
  1 16  1  0  0  0
  2 11  1  0  0  0
  2 30  1  0  0  0
  3 12  1  0  0  0
  3 31  1  0  0  0
  4 13  1  0  0  0
  4 32  1  0  0  0
  5 14  2  0  0  0
  6  7  1  0  0  0
  6 14  1  0  0  0
  6 25  1  0  0  0
  7 18  2  0  0  0
  8  9  2  0  0  0
  8 10  1  0  0  0
  8 14  1  0  0  0
  9 12  1  0  0  0
  9 22  1  0  0  0
 10 11  2  0  0  0
 10 23  1  0  0  0
 11 13  1  0  0  0
 12 13  2  0  0  0
 15 16  2  0  0  0
 15 17  1  0  0  0
 15 18  1  0  0  0
 16 19  1  0  0  0
 17 20  2  0  0  0
 17 24  1  0  0  0
 18 26  1  0  0  0
 19 21  2  0  0  0
 19 27  1  0  0  0
 20 21  1  0  0  0
 20 28  1  0  0  0
 21 29  1  0  0  0
M  END
> <PUBCHEM_CID>
5348178

> <Activity>
Active

> <Inhibition>
93

$$$$
Row100_Row100
                    3D
 Structure written by MMmdl.
 32 34  0  0  1  0            999 V2000
   -0.7160    3.3931    0.0000 S   0  0  0  0  0  0
    1.0278    4.3527    0.0000 O   0  0  0  0  0  0
    1.3470   -0.2021    0.0000 O   0  5  0  0  0  0
    0.2759   -0.1733    0.0000 O   0  0  0  0  0  0
    0.7475    3.2043    0.0000 N   0  0  0  0  0  0
   -0.0971    2.6213    0.0000 N   0  0  0  0  0  0
    0.7432    0.1073    0.0000 N   0  3  0  0  0  0
    0.2064    3.8679    0.0000 C   0  0  0  0  0  0
    0.0574    4.4522    0.0000 C   0  0  0  0  0  0
   -0.1691    3.2323    0.0000 C   0  0  0  0  0  0
   -0.4573    4.2916    0.0000 C   0  0  0  0  0  0
    0.3692    2.6054    0.0000 C   0  0  0  0  0  0
    0.6734    3.8299    0.0000 C   0  0  0  0  0  0
    0.4612    1.9772    0.0000 C   0  0  0  0  0  0
    0.3931    5.1721    0.0000 C   0  0  0  0  0  0
   -0.7468    4.7547    0.0000 C   0  0  0  0  0  0
   -0.1255    1.6609    0.0000 C   0  0  0  0  0  0
    1.1444    1.6602    0.0000 C   0  0  0  0  0  0
   -0.0292    1.0390    0.0000 C   0  0  0  0  0  0
    1.2363    1.0333    0.0000 C   0  0  0  0  0  0
    0.6521    0.7074    0.0000 C   0  0  0  0  0  0
    1.5522    3.0221    0.0000 H   0  0  0  0  0  0
    1.1408    4.8235    0.0000 H   0  0  0  0  0  0
    0.7418    5.9198    0.0000 H   0  0  0  0  0  0
   -0.3546    5.5208    0.0000 H   0  0  0  0  0  0
   -0.0472    5.1920    0.0000 H   0  0  0  0  0  0
   -1.1841    5.4543    0.0000 H   0  0  0  0  0  0
   -1.4464    4.3174    0.0000 H   0  0  0  0  0  0
   -0.8643    2.0281    0.0000 H   0  0  0  0  0  0
    1.8057    2.1536    0.0000 H   0  0  0  0  0  0
   -0.6930    0.5491    0.0000 H   0  0  0  0  0  0
    1.9762    0.6684    0.0000 H   0  0  0  0  0  0
  1 10  1  0  0  0
  1 11  1  0  0  0
  2 13  2  0  0  0
  3  7  1  0  0  0
  4  7  2  0  0  0
  5 12  1  0  0  0
  5 13  1  0  0  0
  5 22  1  0  0  0
  6 10  1  0  0  0
  6 12  2  0  0  0
  7 21  1  0  0  0
  8  9  1  0  0  0
  8 10  2  0  0  0
  8 13  1  0  0  0
  9 11  2  0  0  0
  9 15  1  0  0  0
 11 16  1  0  0  0
 12 14  1  0  0  0
 14 17  2  0  0  0
 14 18  1  0  0  0
 15 23  1  0  0  0
 15 24  1  0  0  0
 15 25  1  0  0  0
 16 26  1  0  0  0
 16 27  1  0  0  0
 16 28  1  0  0  0
 17 19  1  0  0  0
 17 29  1  0  0  0
 18 20  2  0  0  0
 18 30  1  0  0  0
 19 21  2  0  0  0
 19 31  1  0  0  0
 20 21  1  0  0  0
 20 32  1  0  0  0
M  CHG  2   3  -1   7   1
M  END
> <PUBCHEM_CID>
5345286

> <Activity>
Active

> <Inhibition>
58

$$$$
Row101_Row101
                    3D
 Structure written by MMmdl.
 37 39  0  0  1  0            999 V2000
   -1.5726    2.9841    3.1563 O   0  0  0  0  0  0
   -4.2934    3.6196    2.9622 O   0  0  0  0  0  0
   -2.9922   -2.1975    0.9100 O   0  0  0  0  0  0
   -1.3418   -1.2071   -0.2012 N   0  0  0  0  0  0
   -0.6109   -0.2200   -0.5143 N   0  0  0  0  0  0
    1.5471    3.4735   -0.6374 C   0  0  0  0  0  0
    2.9646    3.3660   -0.7196 C   0  0  0  0  0  0
    0.7646    2.3037   -0.5207 C   0  0  0  0  0  0
    1.3681    1.0254   -0.4344 C   0  0  0  0  0  0
    3.5642    2.0888   -0.6891 C   0  0  0  0  0  0
    2.7737    0.9357   -0.5476 C   0  0  0  0  0  0
    0.9433    4.7520   -0.6549 C   0  0  0  0  0  0
    3.7469    4.5399   -0.8148 C   0  0  0  0  0  0
    1.7333    5.9117   -0.7418 C   0  0  0  0  0  0
    3.1327    5.8056   -0.8239 C   0  0  0  0  0  0
    0.6264   -0.1205   -0.1875 C   0  0  0  0  0  0
   -2.8346    0.0689    1.2789 C   0  0  0  0  0  0
   -1.9584    0.9506    1.9540 C   0  0  0  0  0  0
   -4.2023    0.4132    1.1890 C   0  0  0  0  0  0
   -2.4305    2.1516    2.5169 C   0  0  0  0  0  0
   -2.3749   -1.1323    0.6788 C   0  0  0  0  0  0
   -3.7984    2.4795    2.4177 C   0  0  0  0  0  0
   -4.6801    1.6104    1.7486 C   0  0  0  0  0  0
   -0.2550    2.3938   -0.4709 H   0  0  0  0  0  0
    4.5787    1.9839   -0.7630 H   0  0  0  0  0  0
    3.2370    0.0224   -0.5278 H   0  0  0  0  0  0
   -0.0732    4.8524   -0.5965 H   0  0  0  0  0  0
    4.7679    4.4846   -0.8720 H   0  0  0  0  0  0
    1.2897    6.8340   -0.7451 H   0  0  0  0  0  0
    3.7045    6.6520   -0.8898 H   0  0  0  0  0  0
    1.0685   -0.8841    0.2769 H   0  0  0  0  0  0
   -0.9663    0.7249    2.0515 H   0  0  0  0  0  0
   -4.8604   -0.2020    0.7047 H   0  0  0  0  0  0
   -5.6726    1.8434    1.6698 H   0  0  0  0  0  0
   -1.1666   -2.0585   -0.6282 H   0  0  0  0  0  0
   -0.7023    2.5358    3.1405 H   0  0  0  0  0  0
   -3.5773    3.9811    3.5247 H   0  0  0  0  0  0
  1 20  1  0  0  0
  1 36  1  0  0  0
  2 22  1  0  0  0
  2 37  1  0  0  0
  3 21  2  0  0  0
  4  5  1  0  0  0
  4 21  1  0  0  0
  4 35  1  0  0  0
  5 16  2  0  0  0
  6  7  1  0  0  0
  6  8  2  0  0  0
  6 12  1  0  0  0
  7 10  2  0  0  0
  7 13  1  0  0  0
  8  9  1  0  0  0
  8 24  1  0  0  0
  9 11  2  0  0  0
  9 16  1  0  0  0
 10 11  1  0  0  0
 10 25  1  0  0  0
 11 26  1  0  0  0
 12 14  2  0  0  0
 12 27  1  0  0  0
 13 15  2  0  0  0
 13 28  1  0  0  0
 14 15  1  0  0  0
 14 29  1  0  0  0
 15 30  1  0  0  0
 16 31  1  0  0  0
 17 18  2  0  0  0
 17 19  1  0  0  0
 17 21  1  0  0  0
 18 20  1  0  0  0
 18 32  1  0  0  0
 19 23  2  0  0  0
 19 33  1  0  0  0
 20 22  2  0  0  0
 22 23  1  0  0  0
 23 34  1  0  0  0
M  END
> <PUBCHEM_CID>
5331466

> <Activity>
Active

> <Inhibition>
73

$$$$
Row102_Row102
                    3D
 Structure written by MMmdl.
 33 34  0  0  1  0            999 V2000
    1.5709    5.8205   -0.9862 Cl  0  0  0  0  0  0
   -2.0261    1.8232    4.1760 O   0  0  0  0  0  0
   -4.7734    1.4668    4.5369 O   0  0  0  0  0  0
   -2.1878   -3.2503    1.1877 O   0  0  0  0  0  0
   -2.2448    4.4901   -0.7060 O   0  5  0  0  0  0
   -1.0789    5.7011    0.3464 O   0  0  0  0  0  0
   -1.1358   -1.6138    0.1448 N   0  0  0  0  0  0
   -0.8377   -0.4058   -0.1035 N   0  0  0  0  0  0
   -1.1944    4.6975   -0.2388 N   0  3  0  0  0  0
   -2.6217   -1.1630    2.0750 C   0  0  0  0  0  0
    0.5756    1.4588   -0.2048 C   0  0  0  0  0  0
   -0.4497    2.4362   -0.1474 C   0  0  0  0  0  0
   -0.1905    3.8161   -0.3492 C   0  0  0  0  0  0
   -1.9620   -0.0914    2.7247 C   0  0  0  0  0  0
   -3.9976   -1.3628    2.3421 C   0  0  0  0  0  0
    1.8903    1.8915   -0.4938 C   0  0  0  0  0  0
   -2.6690    0.7948    3.5638 C   0  0  0  0  0  0
   -4.0514    0.6113    3.7702 C   0  0  0  0  0  0
    1.1403    4.2111   -0.6571 C   0  0  0  0  0  0
   -4.7074   -0.4762    3.1697 C   0  0  0  0  0  0
   -1.9568   -2.0197    1.1518 C   0  0  0  0  0  0
    2.1664    3.2490   -0.7260 C   0  0  0  0  0  0
    0.3307    0.1098    0.0367 C   0  0  0  0  0  0
   -1.4071    2.1422    0.0680 H   0  0  0  0  0  0
   -0.9582    0.0493    2.5939 H   0  0  0  0  0  0
   -4.5066   -2.1436    1.9188 H   0  0  0  0  0  0
    2.6620    1.2183   -0.5475 H   0  0  0  0  0  0
   -5.7073   -0.6164    3.3251 H   0  0  0  0  0  0
    3.1274    3.5272   -0.9462 H   0  0  0  0  0  0
    1.0861   -0.4764    0.3220 H   0  0  0  0  0  0
   -0.7867   -2.2920   -0.4555 H   0  0  0  0  0  0
   -1.1864    1.9506    3.6858 H   0  0  0  0  0  0
   -4.2280    2.2768    4.6213 H   0  0  0  0  0  0
  1 19  1  0  0  0
  2 17  1  0  0  0
  2 32  1  0  0  0
  3 18  1  0  0  0
  3 33  1  0  0  0
  4 21  2  0  0  0
  5  9  1  0  0  0
  6  9  2  0  0  0
  7  8  1  0  0  0
  7 21  1  0  0  0
  7 31  1  0  0  0
  8 23  2  0  0  0
  9 13  1  0  0  0
 10 14  2  0  0  0
 10 15  1  0  0  0
 10 21  1  0  0  0
 11 12  2  0  0  0
 11 16  1  0  0  0
 11 23  1  0  0  0
 12 13  1  0  0  0
 12 24  1  0  0  0
 13 19  2  0  0  0
 14 17  1  0  0  0
 14 25  1  0  0  0
 15 20  2  0  0  0
 15 26  1  0  0  0
 16 22  2  0  0  0
 16 27  1  0  0  0
 17 18  2  0  0  0
 18 20  1  0  0  0
 19 22  1  0  0  0
 20 28  1  0  0  0
 22 29  1  0  0  0
 23 30  1  0  0  0
M  CHG  2   5  -1   9   1
M  END
> <PUBCHEM_CID>
5331520

> <Activity>
Active

> <Inhibition>
53

$$$$
Row103_Row103
                    3D
 Structure written by MMmdl.
 30 31  0  0  1  0            999 V2000
    2.5859    0.4103    0.0000 Br  0  0  0  0  0  0
    2.8938   -0.8181    0.0000 O   0  0  0  0  0  0
   -2.2821    3.4007    0.0000 O   0  5  0  0  0  0
   -1.7004    3.1049    0.0000 O   0  0  0  0  0  0
   -0.8013    0.6700    0.0000 N   0  0  0  0  0  0
   -0.1995    0.3561    0.0000 N   0  0  0  0  0  0
   -1.9351    2.8888    0.0000 N   0  3  0  0  0  0
   -1.2562    1.0219    0.0000 C   0  0  0  0  0  0
    0.7876   -0.3610    0.0000 C   0  0  0  0  0  0
   -1.5863    1.6455    0.0000 C   0  0  0  0  0  0
   -0.9887    1.2093    0.0000 C   0  0  0  0  0  0
   -1.5084    2.5003    0.0000 C   0  0  0  0  0  0
    0.0908   -0.1703    0.0000 C   0  0  0  0  0  0
   -1.7827    2.2951    0.0000 C   0  0  0  0  0  0
   -1.2765    1.7739    0.0000 C   0  0  0  0  0  0
    1.2689    0.0193    0.0000 C   0  0  0  0  0  0
    1.0505   -0.9449    0.0000 C   0  0  0  0  0  0
    1.9763   -0.1278    0.0000 C   0  0  0  0  0  0
    1.7544   -1.1096    0.0000 C   0  0  0  0  0  0
    2.2362   -0.6882    0.0000 C   0  0  0  0  0  0
    3.3923   -1.5242    0.0000 H   0  0  0  0  0  0
   -2.2018    0.9528    0.0000 H   0  0  0  0  0  0
   -0.1951    1.4671    0.0000 H   0  0  0  0  0  0
   -0.7332   -0.5449    0.0000 H   0  0  0  0  0  0
   -0.1139   -1.0472    0.0000 H   0  0  0  0  0  0
   -2.7247    2.4520    0.0000 H   0  0  0  0  0  0
   -2.2983    1.6724    0.0000 H   0  0  0  0  0  0
    1.5729    0.8565    0.0000 H   0  0  0  0  0  0
    0.8061   -1.7924    0.0000 H   0  0  0  0  0  0
    1.9586   -1.9646    0.0000 H   0  0  0  0  0  0
  1 18  1  0  0  0
  2 20  1  0  0  0
  2 21  1  0  0  0
  3  7  1  0  0  0
  4  7  2  0  0  0
  5  6  2  0  0  0
  5  8  1  0  0  0
  6 13  1  0  0  0
  7 12  1  0  0  0
  8 10  2  0  0  0
  8 11  1  0  0  0
  9 13  1  0  0  0
  9 16  2  0  0  0
  9 17  1  0  0  0
 10 14  1  0  0  0
 10 22  1  0  0  0
 11 15  2  0  0  0
 11 23  1  0  0  0
 12 14  2  0  0  0
 12 15  1  0  0  0
 13 24  1  0  0  0
 13 25  1  0  0  0
 14 26  1  0  0  0
 15 27  1  0  0  0
 16 18  1  0  0  0
 16 28  1  0  0  0
 17 19  2  0  0  0
 17 29  1  0  0  0
 18 20  2  0  0  0
 19 20  1  0  0  0
 19 30  1  0  0  0
M  CHG  2   3  -1   7   1
M  END
> <PUBCHEM_CID>
5331655

> <Activity>
Active

> <Inhibition>
50

$$$$
Row104_Row104
                    3D
 Structure written by MMmdl.
 33 34  0  0  1  0            999 V2000
   -2.1754    1.9032    0.6255 Cl  0  0  0  0  0  0
    2.9915    6.7982    1.9029 O   0  0  0  0  0  0
    4.0982    9.2340    1.0321 O   0  0  0  0  0  0
   -2.1041    8.8770   -0.2161 O   0  0  0  0  0  0
    3.8049    3.9025   -1.4304 O   0  5  0  0  0  0
    4.1058    1.9651   -1.3963 O   0  0  0  0  0  0
   -1.6410    6.7731   -0.7216 N   0  0  0  0  0  0
   -0.9073    5.7394   -0.8414 N   0  0  0  0  0  0
    3.3560    2.8445   -1.2220 N   0  3  0  0  0  0
    0.0959    8.3031    0.1713 C   0  0  0  0  0  0
   -0.1735    3.5738   -0.2555 C   0  0  0  0  0  0
    1.1623    3.7377   -0.7132 C   0  0  0  0  0  0
    2.0836    2.6593   -0.8073 C   0  0  0  0  0  0
    0.8901    7.4061    0.9238 C   0  0  0  0  0  0
    0.6661    9.5441   -0.2050 C   0  0  0  0  0  0
   -0.5988    2.2634    0.0984 C   0  0  0  0  0  0
    2.2371    7.6961    1.2175 C   0  0  0  0  0  0
    2.7990    8.9191    0.7951 C   0  0  0  0  0  0
    2.0033    9.8488    0.1045 C   0  0  0  0  0  0
    1.6155    1.3762   -0.4300 C   0  0  0  0  0  0
   -1.2312    7.9782   -0.2300 C   0  0  0  0  0  0
    0.2964    1.1799    0.0081 C   0  0  0  0  0  0
   -1.0316    4.6727   -0.1341 C   0  0  0  0  0  0
    1.4820    4.6738   -0.9729 H   0  0  0  0  0  0
    0.4967    6.5309    1.2734 H   0  0  0  0  0  0
    0.1177   10.2342   -0.7263 H   0  0  0  0  0  0
    2.3989   10.7466   -0.1846 H   0  0  0  0  0  0
    2.2366    0.5621   -0.4641 H   0  0  0  0  0  0
   -0.0037    0.2339    0.2658 H   0  0  0  0  0  0
   -1.7766    4.6340    0.5267 H   0  0  0  0  0  0
   -2.5566    6.7078   -1.0401 H   0  0  0  0  0  0
    2.3864    6.0660    2.1442 H   0  0  0  0  0  0
    4.4640    8.4909    1.5550 H   0  0  0  0  0  0
  1 16  1  0  0  0
  2 17  1  0  0  0
  2 32  1  0  0  0
  3 18  1  0  0  0
  3 33  1  0  0  0
  4 21  2  0  0  0
  5  9  1  0  0  0
  6  9  2  0  0  0
  7  8  1  0  0  0
  7 21  1  0  0  0
  7 31  1  0  0  0
  8 23  2  0  0  0
  9 13  1  0  0  0
 10 14  2  0  0  0
 10 15  1  0  0  0
 10 21  1  0  0  0
 11 12  2  0  0  0
 11 16  1  0  0  0
 11 23  1  0  0  0
 12 13  1  0  0  0
 12 24  1  0  0  0
 13 20  2  0  0  0
 14 17  1  0  0  0
 14 25  1  0  0  0
 15 19  2  0  0  0
 15 26  1  0  0  0
 16 22  2  0  0  0
 17 18  2  0  0  0
 18 19  1  0  0  0
 19 27  1  0  0  0
 20 22  1  0  0  0
 20 28  1  0  0  0
 22 29  1  0  0  0
 23 30  1  0  0  0
M  CHG  2   5  -1   9   1
M  END
> <PUBCHEM_CID>
5331664

> <Activity>
Active

> <Inhibition>
63

$$$$
Row105_Row105
                    3D
 Structure written by MMmdl.
 33 34  0  0  1  0            999 V2000
   -3.0323    2.0493    3.1315 O   0  0  0  0  0  0
   -5.7573    1.4335    3.1516 O   0  0  0  0  0  0
   -2.3227   -3.2151    0.5693 O   0  0  0  0  0  0
    4.0545    1.3339    0.2734 O   0  5  0  0  0  0
    3.0656    0.0008   -0.7906 O   0  0  0  0  0  0
   -1.1140   -1.5906   -0.2969 N   0  0  0  0  0  0
   -0.7608   -0.3951   -0.5438 N   0  0  0  0  0  0
    3.0672    1.0547   -0.2856 N   0  3  0  0  0  0
   -3.0320   -1.1184    1.2233 C   0  0  0  0  0  0
    0.6565    1.4777   -0.3590 C   0  0  0  0  0  0
    2.0253    1.9030   -0.3886 C   0  0  0  0  0  0
   -2.5814    0.0533    1.8783 C   0  0  0  0  0  0
   -4.4123   -1.4318    1.2974 C   0  0  0  0  0  0
   -3.4829    0.9206    2.5268 C   0  0  0  0  0  0
   -0.3659    2.4375   -0.5827 C   0  0  0  0  0  0
   -4.8574    0.6116    2.5536 C   0  0  0  0  0  0
   -5.3156   -0.5751    1.9543 C   0  0  0  0  0  0
   -2.1426   -1.9762    0.5112 C   0  0  0  0  0  0
    2.3024    3.2846   -0.5710 C   0  0  0  0  0  0
   -0.0587    3.7936   -0.7875 C   0  0  0  0  0  0
    0.3028    0.1568   -0.0784 C   0  0  0  0  0  0
    1.2756    4.2196   -0.7672 C   0  0  0  0  0  0
   -1.5892    0.2861    1.9018 H   0  0  0  0  0  0
   -4.7762   -2.2847    0.8614 H   0  0  0  0  0  0
   -1.3518    2.1625   -0.5826 H   0  0  0  0  0  0
   -6.3078   -0.8202    1.9959 H   0  0  0  0  0  0
    3.2675    3.6252   -0.5809 H   0  0  0  0  0  0
    0.9024   -0.3825    0.5060 H   0  0  0  0  0  0
   -0.8053    4.4760   -0.9492 H   0  0  0  0  0  0
    1.5010    5.2072   -0.8991 H   0  0  0  0  0  0
   -0.6248   -2.2927   -0.7544 H   0  0  0  0  0  0
   -2.0582    1.9595    3.1739 H   0  0  0  0  0  0
   -5.2351    2.1467    3.5739 H   0  0  0  0  0  0
  1 14  1  0  0  0
  1 32  1  0  0  0
  2 16  1  0  0  0
  2 33  1  0  0  0
  3 18  2  0  0  0
  4  8  1  0  0  0
  5  8  2  0  0  0
  6  7  1  0  0  0
  6 18  1  0  0  0
  6 31  1  0  0  0
  7 21  2  0  0  0
  8 11  1  0  0  0
  9 12  2  0  0  0
  9 13  1  0  0  0
  9 18  1  0  0  0
 10 11  2  0  0  0
 10 15  1  0  0  0
 10 21  1  0  0  0
 11 19  1  0  0  0
 12 14  1  0  0  0
 12 23  1  0  0  0
 13 17  2  0  0  0
 13 24  1  0  0  0
 14 16  2  0  0  0
 15 20  2  0  0  0
 15 25  1  0  0  0
 16 17  1  0  0  0
 17 26  1  0  0  0
 19 22  2  0  0  0
 19 27  1  0  0  0
 20 22  1  0  0  0
 20 29  1  0  0  0
 21 28  1  0  0  0
 22 30  1  0  0  0
M  CHG  2   4  -1   8   1
M  END
> <PUBCHEM_CID>
5332187

> <Activity>
Active

> <Inhibition>
51

$$$$
Row106_Row106
                    3D
 Structure written by MMmdl.
 31 32  0  0  1  0            999 V2000
    2.3818    1.9716   -0.4687 Cl  0  0  0  0  0  0
   -1.2571    5.8474   -0.0708 Cl  0  0  0  0  0  0
   -3.5839    0.5557    3.3018 O   0  0  0  0  0  0
   -5.8899   -1.0002    3.3722 O   0  0  0  0  0  0
   -1.0837   -4.0394    0.5751 O   0  0  0  0  0  0
   -0.6659   -2.0813   -0.3461 N   0  0  0  0  0  0
   -0.8346   -0.8397   -0.5189 N   0  0  0  0  0  0
   -2.4924   -2.3635    1.3155 C   0  0  0  0  0  0
   -2.4761   -1.1240    2.0024 C   0  0  0  0  0  0
   -3.6625   -3.1540    1.4066 C   0  0  0  0  0  0
   -0.2936    1.4141   -0.1823 C   0  0  0  0  0  0
   -3.6143   -0.6513    2.6851 C   0  0  0  0  0  0
   -4.7811   -1.4371    2.7281 C   0  0  0  0  0  0
   -4.7952   -2.6959    2.1022 C   0  0  0  0  0  0
   -1.3951   -2.8268    0.5301 C   0  0  0  0  0  0
    0.7420    2.3835   -0.2923 C   0  0  0  0  0  0
   -1.6345    1.8715   -0.0848 C   0  0  0  0  0  0
   -0.0131    0.0543   -0.1016 C   0  0  0  0  0  0
    0.4319    3.7597   -0.2691 C   0  0  0  0  0  0
   -1.9348    3.2445   -0.0688 C   0  0  0  0  0  0
   -0.9002    4.1931   -0.1433 C   0  0  0  0  0  0
   -1.6329   -0.5510    2.0201 H   0  0  0  0  0  0
   -3.7085   -4.0668    0.9479 H   0  0  0  0  0  0
   -5.6338   -3.2786    2.1397 H   0  0  0  0  0  0
   -2.4112    1.2088   -0.0030 H   0  0  0  0  0  0
    0.8374   -0.2380    0.3255 H   0  0  0  0  0  0
    1.1810    4.4537   -0.3382 H   0  0  0  0  0  0
   -2.9090    3.5477    0.0089 H   0  0  0  0  0  0
    0.0058   -2.5312   -0.8847 H   0  0  0  0  0  0
   -3.6819    1.2097    2.5769 H   0  0  0  0  0  0
   -6.2686   -0.3142    2.7822 H   0  0  0  0  0  0
  1 16  1  0  0  0
  2 21  1  0  0  0
  3 12  1  0  0  0
  3 30  1  0  0  0
  4 13  1  0  0  0
  4 31  1  0  0  0
  5 15  2  0  0  0
  6  7  1  0  0  0
  6 15  1  0  0  0
  6 29  1  0  0  0
  7 18  2  0  0  0
  8  9  2  0  0  0
  8 10  1  0  0  0
  8 15  1  0  0  0
  9 12  1  0  0  0
  9 22  1  0  0  0
 10 14  2  0  0  0
 10 23  1  0  0  0
 11 16  2  0  0  0
 11 17  1  0  0  0
 11 18  1  0  0  0
 12 13  2  0  0  0
 13 14  1  0  0  0
 14 24  1  0  0  0
 16 19  1  0  0  0
 17 20  2  0  0  0
 17 25  1  0  0  0
 18 26  1  0  0  0
 19 21  2  0  0  0
 19 27  1  0  0  0
 20 21  1  0  0  0
 20 28  1  0  0  0
M  END
> <PUBCHEM_CID>
5332252

> <Activity>
Active

> <Inhibition>
57

$$$$
Row107_Row107
                    3D
 Structure written by MMmdl.
 36 36  0  0  1  0            999 V2000
   -2.0368   -0.3763   -5.7489 Cl  0  0  0  0  0  0
   -0.8233    1.8592   -1.6403 O   0  0  0  0  0  0
   -1.8879    1.7821   -3.9871 O   0  0  0  0  0  0
    0.1397   -2.5951   -4.8696 C   0  0  0  0  0  0
    1.1151   -0.1098   -0.6460 C   0  0  0  0  0  0
   -0.1609   -1.3409   -4.0562 C   0  0  0  0  0  0
    0.3633   -0.1310   -1.9607 C   0  0  0  0  0  0
    0.4281   -1.2050   -2.7925 C   0  0  0  0  0  0
   -0.9181   -3.6724   -4.4660 C   0  0  0  0  0  0
    1.5698   -3.2151   -4.5908 C   0  0  0  0  0  0
    0.1367   -2.4202   -6.4407 C   0  0  0  0  0  0
    2.4761   -0.9083   -0.6802 C   0  0  0  0  0  0
    1.5326    1.3297   -0.1597 C   0  0  0  0  0  0
    0.1977   -0.7600    0.4379 C   0  0  0  0  0  0
   -1.0292   -0.3446   -4.4132 C   0  0  0  0  0  0
   -0.5182    0.8886   -2.3726 C   0  0  0  0  0  0
   -1.1792    0.8084   -3.6247 C   0  0  0  0  0  0
    0.9069   -1.9823   -2.4427 H   0  0  0  0  0  0
   -0.7798   -4.5913   -5.0402 H   0  0  0  0  0  0
   -0.8295   -3.9235   -3.4056 H   0  0  0  0  0  0
   -1.9347   -3.3146   -4.6423 H   0  0  0  0  0  0
    1.7921   -4.0589   -5.2479 H   0  0  0  0  0  0
    2.3447   -2.4588   -4.7363 H   0  0  0  0  0  0
    1.6673   -3.6236   -3.5857 H   0  0  0  0  0  0
    0.6061   -3.2573   -6.9638 H   0  0  0  0  0  0
    0.6721   -1.5117   -6.7286 H   0  0  0  0  0  0
   -0.8661   -2.3955   -6.8607 H   0  0  0  0  0  0
    3.0418   -0.7906    0.2485 H   0  0  0  0  0  0
    3.1017   -0.5564   -1.5060 H   0  0  0  0  0  0
    2.3269   -1.9838   -0.7909 H   0  0  0  0  0  0
    2.2229    1.2898    0.6879 H   0  0  0  0  0  0
    2.0255    1.8736   -0.9696 H   0  0  0  0  0  0
    0.6844    1.9146    0.1942 H   0  0  0  0  0  0
    0.6878   -0.7593    1.4158 H   0  0  0  0  0  0
   -0.7433   -0.2113    0.5296 H   0  0  0  0  0  0
   -0.0349   -1.7968    0.1776 H   0  0  0  0  0  0
  1 15  1  0  0  0
  2 16  2  0  0  0
  3 17  2  0  0  0
  4  6  1  0  0  0
  4  9  1  0  0  0
  4 10  1  0  0  0
  4 11  1  0  0  0
  5  7  1  0  0  0
  5 12  1  0  0  0
  5 13  1  0  0  0
  5 14  1  0  0  0
  6  8  1  0  0  0
  6 15  2  0  0  0
  7  8  2  0  0  0
  7 16  1  0  0  0
  8 18  1  0  0  0
  9 19  1  0  0  0
  9 20  1  0  0  0
  9 21  1  0  0  0
 10 22  1  0  0  0
 10 23  1  0  0  0
 10 24  1  0  0  0
 11 25  1  0  0  0
 11 26  1  0  0  0
 11 27  1  0  0  0
 12 28  1  0  0  0
 12 29  1  0  0  0
 12 30  1  0  0  0
 13 31  1  0  0  0
 13 32  1  0  0  0
 13 33  1  0  0  0
 14 34  1  0  0  0
 14 35  1  0  0  0
 14 36  1  0  0  0
 15 17  1  0  0  0
 16 17  1  0  0  0
M  END
> <PUBCHEM_CID>
315448

> <Activity>
Active

> <Inhibition>
69

$$$$
Row108_Row108
                    3D
 Structure written by MMmdl.
 33 34  0  0  1  0            999 V2000
   -1.4383    1.4507    0.0000 O   0  0  0  0  0  0
   -0.4219   -1.9594    0.0000 O   0  0  0  0  0  0
   -0.6307    2.6041    0.0000 O   0  0  0  0  0  0
   -2.9950   -2.6708    0.0000 O   0  5  0  0  0  0
   -2.6438   -1.7720    0.0000 O   0  0  0  0  0  0
   -0.6119   -0.7698    0.0000 N   0  0  0  0  0  0
   -0.1246   -0.6241    0.0000 N   0  0  0  0  0  0
   -2.6056   -2.1120    0.0000 N   0  3  0  0  0  0
   -1.2376   -1.5892    0.0000 C   0  0  0  0  0  0
   -0.0011    0.6608    0.0000 C   0  0  0  0  0  0
   -1.6611   -2.2164    0.0000 C   0  0  0  0  0  0
   -1.3110   -1.1231    0.0000 C   0  0  0  0  0  0
   -0.7431   -1.4472    0.0000 C   0  0  0  0  0  0
   -2.1814   -1.9345    0.0000 C   0  0  0  0  0  0
   -2.1246   -2.3834    0.0000 C   0  0  0  0  0  0
   -1.7694   -1.2959    0.0000 C   0  0  0  0  0  0
   -0.6238    0.7424    0.0000 C   0  0  0  0  0  0
    0.2231    0.0137    0.0000 C   0  0  0  0  0  0
    0.3958    1.2700    0.0000 C   0  0  0  0  0  0
   -0.8435    1.3892    0.0000 C   0  0  0  0  0  0
    0.1885    1.9227    0.0000 C   0  0  0  0  0  0
   -0.4381    1.9960    0.0000 C   0  0  0  0  0  0
   -1.7752    2.2037    0.0000 H   0  0  0  0  0  0
   -0.0741    3.2130    0.0000 H   0  0  0  0  0  0
   -1.2235   -0.2161    0.0000 H   0  0  0  0  0  0
   -1.1544   -2.8674    0.0000 H   0  0  0  0  0  0
   -1.6439   -0.3683    0.0000 H   0  0  0  0  0  0
   -2.5555   -3.0870    0.0000 H   0  0  0  0  0  0
   -2.2876   -0.6540    0.0000 H   0  0  0  0  0  0
   -1.1469    0.1044    0.0000 H   0  0  0  0  0  0
    1.0452   -0.0545    0.0000 H   0  0  0  0  0  0
    1.2133    1.1591    0.0000 H   0  0  0  0  0  0
    0.7135    2.5590    0.0000 H   0  0  0  0  0  0
  1 20  1  0  0  0
  1 23  1  0  0  0
  2 13  2  0  0  0
  3 22  1  0  0  0
  3 24  1  0  0  0
  4  8  1  0  0  0
  5  8  2  0  0  0
  6  7  1  0  0  0
  6 13  1  0  0  0
  6 25  1  0  0  0
  7 18  2  0  0  0
  8 14  1  0  0  0
  9 11  2  0  0  0
  9 12  1  0  0  0
  9 13  1  0  0  0
 10 17  2  0  0  0
 10 18  1  0  0  0
 10 19  1  0  0  0
 11 15  1  0  0  0
 11 26  1  0  0  0
 12 16  2  0  0  0
 12 27  1  0  0  0
 14 15  2  0  0  0
 14 16  1  0  0  0
 15 28  1  0  0  0
 16 29  1  0  0  0
 17 20  1  0  0  0
 17 30  1  0  0  0
 18 31  1  0  0  0
 19 21  2  0  0  0
 19 32  1  0  0  0
 20 22  2  0  0  0
 21 22  1  0  0  0
 21 33  1  0  0  0
M  CHG  2   4  -1   8   1
M  END
> <PUBCHEM_CID>
5332395

> <Activity>
Active

> <Inhibition>
51

$$$$
Row109_Row109
                    3D
 Structure written by MMmdl.
 31 32  0  0  1  0            999 V2000
    2.3797    1.9029   -0.5013 Cl  0  0  0  0  0  0
    1.6270    4.9741   -0.4059 Cl  0  0  0  0  0  0
   -3.5836    0.5641    3.2952 O   0  0  0  0  0  0
   -5.8861   -0.9981    3.3750 O   0  0  0  0  0  0
   -1.0930   -4.0421    0.5625 O   0  0  0  0  0  0
   -0.6665   -2.0768   -0.3419 N   0  0  0  0  0  0
   -0.8339   -0.8350   -0.5149 N   0  0  0  0  0  0
   -2.4942   -2.3616    1.3105 C   0  0  0  0  0  0
   -2.4781   -1.1190    1.9923 C   0  0  0  0  0  0
   -3.6634   -3.1519    1.4041 C   0  0  0  0  0  0
   -0.2850    1.4159   -0.1715 C   0  0  0  0  0  0
   -3.6139   -0.6457    2.6803 C   0  0  0  0  0  0
   -4.7783   -1.4358    2.7296 C   0  0  0  0  0  0
   -4.7946   -2.6940    2.1018 C   0  0  0  0  0  0
   -1.3977   -2.8276    0.5262 C   0  0  0  0  0  0
    0.7546    2.3819   -0.2995 C   0  0  0  0  0  0
   -1.6270    1.8678   -0.0667 C   0  0  0  0  0  0
   -0.0106    0.0542   -0.0943 C   0  0  0  0  0  0
    0.4416    3.7651   -0.2758 C   0  0  0  0  0  0
   -1.9278    3.2389   -0.0527 C   0  0  0  0  0  0
   -0.8959    4.1840   -0.1421 C   0  0  0  0  0  0
   -1.6363   -0.5449    2.0021 H   0  0  0  0  0  0
   -3.7091   -4.0641    0.9450 H   0  0  0  0  0  0
   -5.6320   -3.2784    2.1406 H   0  0  0  0  0  0
   -2.4029    1.2045    0.0249 H   0  0  0  0  0  0
    0.8355   -0.2441    0.3349 H   0  0  0  0  0  0
   -2.8967    3.5524    0.0299 H   0  0  0  0  0  0
   -1.1286    5.1803   -0.1125 H   0  0  0  0  0  0
    0.0098   -2.5199   -0.8762 H   0  0  0  0  0  0
   -3.6804    1.2187    2.5715 H   0  0  0  0  0  0
   -6.2685   -0.3141    2.7849 H   0  0  0  0  0  0
  1 16  1  0  0  0
  2 19  1  0  0  0
  3 12  1  0  0  0
  3 30  1  0  0  0
  4 13  1  0  0  0
  4 31  1  0  0  0
  5 15  2  0  0  0
  6  7  1  0  0  0
  6 15  1  0  0  0
  6 29  1  0  0  0
  7 18  2  0  0  0
  8  9  2  0  0  0
  8 10  1  0  0  0
  8 15  1  0  0  0
  9 12  1  0  0  0
  9 22  1  0  0  0
 10 14  2  0  0  0
 10 23  1  0  0  0
 11 16  2  0  0  0
 11 17  1  0  0  0
 11 18  1  0  0  0
 12 13  2  0  0  0
 13 14  1  0  0  0
 14 24  1  0  0  0
 16 19  1  0  0  0
 17 20  2  0  0  0
 17 25  1  0  0  0
 18 26  1  0  0  0
 19 21  2  0  0  0
 20 21  1  0  0  0
 20 27  1  0  0  0
 21 28  1  0  0  0
M  END
> <PUBCHEM_CID>
5332399

> <Activity>
Active

> <Inhibition>
56

$$$$
Row110_Row110
                    3D
 Structure written by MMmdl.
 31 32  0  0  1  0            999 V2000
    0.4882    3.0582    0.0000 O   0  0  0  0  0  0
    1.9172    2.2332    0.0000 O   0  0  0  0  0  0
   -0.9407   -4.3668    0.0000 O   0  5  0  0  0  0
   -2.3696   -4.3668    0.0000 O   0  0  0  0  0  0
   -1.6552   -0.6543    0.0000 N   0  0  0  0  0  0
   -0.9407   -0.2418    0.0000 N   0  0  0  0  0  0
   -1.6552   -3.9543    0.0000 N   0  3  0  0  0  0
   -1.6552   -1.4793    0.0000 C   0  0  0  0  0  0
   -0.2262    0.9957    0.0000 C   0  0  0  0  0  0
   -0.9407   -1.8918    0.0000 C   0  0  0  0  0  0
   -2.3696   -1.8918    0.0000 C   0  0  0  0  0  0
   -0.9407    0.5832    0.0000 C   0  0  0  0  0  0
   -1.6552   -3.1293    0.0000 C   0  0  0  0  0  0
   -0.2262    1.8207    0.0000 C   0  0  0  0  0  0
   -0.9407   -2.7168    0.0000 C   0  0  0  0  0  0
   -2.3696   -2.7168    0.0000 C   0  0  0  0  0  0
    0.4882    0.5832    0.0000 C   0  0  0  0  0  0
    0.4882    2.2332    0.0000 C   0  0  0  0  0  0
    1.2027    0.9957    0.0000 C   0  0  0  0  0  0
    1.2027    1.8207    0.0000 C   0  0  0  0  0  0
    1.2027    3.4707    0.0000 H   0  0  0  0  0  0
    2.6317    1.8207    0.0000 H   0  0  0  0  0  0
   -0.2262   -1.4793    0.0000 H   0  0  0  0  0  0
   -3.0841   -1.4793    0.0000 H   0  0  0  0  0  0
   -1.7652    0.6120    0.0000 H   0  0  0  0  0  0
   -1.3779    1.2828    0.0000 H   0  0  0  0  0  0
   -0.9407    2.2332    0.0000 H   0  0  0  0  0  0
   -0.2262   -3.1293    0.0000 H   0  0  0  0  0  0
   -3.0841   -3.1293    0.0000 H   0  0  0  0  0  0
    0.4882   -0.2418    0.0000 H   0  0  0  0  0  0
    1.9172    0.5832    0.0000 H   0  0  0  0  0  0
  1 18  1  0  0  0
  1 21  1  0  0  0
  2 20  1  0  0  0
  2 22  1  0  0  0
  3  7  1  0  0  0
  4  7  2  0  0  0
  5  6  2  0  0  0
  5  8  1  0  0  0
  6 12  1  0  0  0
  7 13  1  0  0  0
  8 10  2  0  0  0
  8 11  1  0  0  0
  9 12  1  0  0  0
  9 14  2  0  0  0
  9 17  1  0  0  0
 10 15  1  0  0  0
 10 23  1  0  0  0
 11 16  2  0  0  0
 11 24  1  0  0  0
 12 25  1  0  0  0
 12 26  1  0  0  0
 13 15  2  0  0  0
 13 16  1  0  0  0
 14 18  1  0  0  0
 14 27  1  0  0  0
 15 28  1  0  0  0
 16 29  1  0  0  0
 17 19  2  0  0  0
 17 30  1  0  0  0
 18 20  2  0  0  0
 19 20  1  0  0  0
 19 31  1  0  0  0
M  CHG  2   3  -1   7   1
M  END
> <PUBCHEM_CID>
5332520

> <Activity>
Active

> <Inhibition>
57

$$$$
Row111_Row111
                    3D
 Structure written by MMmdl.
 34 35  0  0  1  0            999 V2000
   -0.5746    3.2269    2.9652 O   0  0  0  0  0  0
   -3.1413    4.3598    3.0386 O   0  0  0  0  0  0
   -3.2401   -1.5006    0.6206 O   0  0  0  0  0  0
   -1.3220   -0.9346   -0.3042 N   0  0  0  0  0  0
   -0.3420   -0.1675   -0.5486 N   0  0  0  0  0  0
    2.6744    2.8620   -0.6740 C   0  0  0  0  0  0
    1.8826    0.5409   -0.3638 C   0  0  0  0  0  0
   -2.5328    0.6159    1.2188 C   0  0  0  0  0  0
    1.6246    1.9304   -0.4941 C   0  0  0  0  0  0
    4.0017    2.3859   -0.7407 C   0  0  0  0  0  0
    3.2278    0.1029   -0.4025 C   0  0  0  0  0  0
   -1.4541    1.3067    1.8228 C   0  0  0  0  0  0
   -3.8206    1.1983    1.3021 C   0  0  0  0  0  0
   -1.6343    2.5676    2.4278 C   0  0  0  0  0  0
    4.2775    1.0153   -0.6022 C   0  0  0  0  0  0
   -2.9201    3.1433    2.4730 C   0  0  0  0  0  0
   -4.0117    2.4473    1.9213 C   0  0  0  0  0  0
    2.4145    4.3175   -0.7881 C   0  0  0  0  0  0
   -2.3549   -0.6200    0.5277 C   0  0  0  0  0  0
    0.8642   -0.3824   -0.1618 C   0  0  0  0  0  0
    0.6631    2.2765   -0.4395 H   0  0  0  0  0  0
    4.7773    3.0366   -0.8889 H   0  0  0  0  0  0
   -0.5214    0.8961    1.8388 H   0  0  0  0  0  0
    3.4582   -0.8882   -0.2909 H   0  0  0  0  0  0
   -4.6326    0.7243    0.8959 H   0  0  0  0  0  0
    5.2430    0.6817   -0.6465 H   0  0  0  0  0  0
   -4.9504    2.8500    1.9610 H   0  0  0  0  0  0
    2.9557    4.8490   -0.0026 H   0  0  0  0  0  0
    1.3537    4.5592   -0.6882 H   0  0  0  0  0  0
    2.7573    4.6787   -1.7600 H   0  0  0  0  0  0
    1.0754   -1.2358    0.3062 H   0  0  0  0  0  0
   -1.3546   -1.7907   -0.7628 H   0  0  0  0  0  0
    0.2030    2.6436    2.8383 H   0  0  0  0  0  0
   -2.2609    4.7208    3.2706 H   0  0  0  0  0  0
  1 14  1  0  0  0
  1 33  1  0  0  0
  2 16  1  0  0  0
  2 34  1  0  0  0
  3 19  2  0  0  0
  4  5  1  0  0  0
  4 19  1  0  0  0
  4 32  1  0  0  0
  5 20  2  0  0  0
  6  9  2  0  0  0
  6 10  1  0  0  0
  6 18  1  0  0  0
  7  9  1  0  0  0
  7 11  2  0  0  0
  7 20  1  0  0  0
  8 12  2  0  0  0
  8 13  1  0  0  0
  8 19  1  0  0  0
  9 21  1  0  0  0
 10 15  2  0  0  0
 10 22  1  0  0  0
 11 15  1  0  0  0
 11 24  1  0  0  0
 12 14  1  0  0  0
 12 23  1  0  0  0
 13 17  2  0  0  0
 13 25  1  0  0  0
 14 16  2  0  0  0
 15 26  1  0  0  0
 16 17  1  0  0  0
 17 27  1  0  0  0
 18 28  1  0  0  0
 18 29  1  0  0  0
 18 30  1  0  0  0
 20 31  1  0  0  0
M  END
> <PUBCHEM_CID>
5332531

> <Activity>
Active

> <Inhibition>
56

$$$$
Row112_Row112
                    3D
 Structure written by MMmdl.
 28 28  0  0  1  0            999 V2000
   -0.9110   -1.0442    0.0000 Cl  0  0  0  0  0  0
   -0.1503   -1.8912    0.0000 S   0  0  0  0  0  0
    0.8467   -1.2952    0.0000 O   0  0  0  0  0  0
   -1.8808   -1.7472    0.0000 O   0  0  0  0  0  0
   -1.5285   -1.4324    0.0000 O   0  0  0  0  0  0
   -0.7114   -0.8537    0.0000 N   0  0  0  0  0  0
   -0.0771   -0.6840    0.0000 N   0  0  0  0  0  0
   -0.3912   -1.6425    0.0000 C   0  0  0  0  0  0
    0.2538   -1.4920    0.0000 C   0  0  0  0  0  0
   -0.9927   -1.8449    0.0000 C   0  0  0  0  0  0
   -1.2078   -1.6300    0.0000 C   0  0  0  0  0  0
    0.0428   -1.2910    0.0000 C   0  0  0  0  0  0
   -0.6458   -1.4868    0.0000 C   0  0  0  0  0  0
    0.2946   -0.1467    0.0000 C   0  0  0  0  0  0
   -0.8778   -1.3281    0.0000 C   0  0  0  0  0  0
    1.0142   -0.0609    0.0000 C   0  0  0  0  0  0
    0.0336    0.3786    0.0000 C   0  0  0  0  0  0
    1.7729   -1.7304    0.0000 H   0  0  0  0  0  0
   -2.3279   -2.5506    0.0000 H   0  0  0  0  0  0
   -1.6210   -0.4494    0.0000 H   0  0  0  0  0  0
   -1.0567   -2.7791    0.0000 H   0  0  0  0  0  0
    0.4589   -0.5696    0.0000 H   0  0  0  0  0  0
    1.3615   -0.9759    0.0000 H   0  0  0  0  0  0
    1.9162    0.1352    0.0000 H   0  0  0  0  0  0
    1.3188    0.8171    0.0000 H   0  0  0  0  0  0
    0.6857    1.0958    0.0000 H   0  0  0  0  0  0
   -0.0985    1.3001    0.0000 H   0  0  0  0  0  0
   -0.7667    0.8118    0.0000 H   0  0  0  0  0  0
  1 13  1  0  0  0
  2  8  1  0  0  0
  2 15  1  0  0  0
  3  9  1  0  0  0
  3 18  1  0  0  0
  4 11  1  0  0  0
  4 19  1  0  0  0
  5 15  2  0  0  0
  6  7  1  0  0  0
  6 15  1  0  0  0
  6 20  1  0  0  0
  7 14  2  0  0  0
  8  9  2  0  0  0
  8 10  1  0  0  0
  9 12  1  0  0  0
 10 11  2  0  0  0
 10 21  1  0  0  0
 11 13  1  0  0  0
 12 13  2  0  0  0
 12 22  1  0  0  0
 14 16  1  0  0  0
 14 17  1  0  0  0
 16 23  1  0  0  0
 16 24  1  0  0  0
 16 25  1  0  0  0
 17 26  1  0  0  0
 17 27  1  0  0  0
 17 28  1  0  0  0
M  END
> <PUBCHEM_CID>
3827557

> <Activity>
Active

> <Inhibition>
66

$$$$
Row113_Row113
                    3D
 Structure written by MMmdl.
 38 39  0  0  1  0            999 V2000
   -0.4814    0.0185    0.5634 O   0  0  0  0  0  0
    4.2317    2.2550   -2.0324 O   0  0  0  0  0  0
    1.2755   -0.1925   -1.6980 N   0  0  0  0  0  0
    0.0574    0.6750   -1.7537 C   0  0  0  0  0  0
    1.1094   -1.3269   -0.7390 C   0  0  0  0  0  0
    2.6636    0.3763   -1.8332 C   0  0  0  0  0  0
   -0.3650    1.1412   -0.3368 C   0  0  0  0  0  0
    0.7148   -0.7844    0.6569 C   0  0  0  0  0  0
    2.8393    1.9144   -1.8571 C   0  0  0  0  0  0
    4.4338    3.6095   -2.1005 C   0  0  0  0  0  0
    4.7112    6.4311   -2.2082 C   0  0  0  0  0  0
    4.2613    4.2948   -3.3194 C   0  0  0  0  0  0
    4.8141    4.3298   -0.9501 C   0  0  0  0  0  0
    4.7437    7.9177   -2.2362 C   0  0  0  0  0  0
    4.3938    5.6951   -3.3720 C   0  0  0  0  0  0
    4.9494    5.7293   -1.0042 C   0  0  0  0  0  0
    3.3595    8.5070   -1.8812 C   0  0  0  0  0  0
   -0.7558    0.0809   -2.1746 H   0  0  0  0  0  0
    0.1766    1.5320   -2.4135 H   0  0  0  0  0  0
    0.3107   -1.9786   -1.1012 H   0  0  0  0  0  0
    2.0138   -1.9353   -0.6680 H   0  0  0  0  0  0
    3.0649   -0.0183   -2.7698 H   0  0  0  0  0  0
    3.3087    0.0038   -1.0313 H   0  0  0  0  0  0
   -1.3358    1.6387   -0.3970 H   0  0  0  0  0  0
    0.3522    1.8595    0.0637 H   0  0  0  0  0  0
    0.5164   -1.6214    1.3292 H   0  0  0  0  0  0
    1.5335   -0.1959    1.0804 H   0  0  0  0  0  0
    2.4731    2.3197   -0.9119 H   0  0  0  0  0  0
    2.2563    2.3312   -2.6813 H   0  0  0  0  0  0
    4.0185    3.7767   -4.1666 H   0  0  0  0  0  0
    4.9766    3.8381   -0.0698 H   0  0  0  0  0  0
    5.0413    8.2751   -3.2257 H   0  0  0  0  0  0
    5.4857    8.2933   -1.5270 H   0  0  0  0  0  0
    4.2381    6.1743   -4.2623 H   0  0  0  0  0  0
    5.2044    6.2370   -0.1542 H   0  0  0  0  0  0
    3.4006    9.5971   -1.9082 H   0  0  0  0  0  0
    3.0589    8.1958   -0.8783 H   0  0  0  0  0  0
    2.6062    8.1703   -2.5972 H   0  0  0  0  0  0
  1  7  1  0  0  0
  1  8  1  0  0  0
  2  9  1  0  0  0
  2 10  1  0  0  0
  3  4  1  0  0  0
  3  5  1  0  0  0
  3  6  1  0  0  0
  4  7  1  0  0  0
  4 18  1  0  0  0
  4 19  1  0  0  0
  5  8  1  0  0  0
  5 20  1  0  0  0
  5 21  1  0  0  0
  6  9  1  0  0  0
  6 22  1  0  0  0
  6 23  1  0  0  0
  7 24  1  0  0  0
  7 25  1  0  0  0
  8 26  1  0  0  0
  8 27  1  0  0  0
  9 28  1  0  0  0
  9 29  1  0  0  0
 10 12  2  0  0  0
 10 13  1  0  0  0
 11 14  1  0  0  0
 11 15  2  0  0  0
 11 16  1  0  0  0
 12 15  1  0  0  0
 12 30  1  0  0  0
 13 16  2  0  0  0
 13 31  1  0  0  0
 14 17  1  0  0  0
 14 32  1  0  0  0
 14 33  1  0  0  0
 15 34  1  0  0  0
 16 35  1  0  0  0
 17 36  1  0  0  0
 17 37  1  0  0  0
 17 38  1  0  0  0
M  END
> <PUBCHEM_CID>
4669503

> <Activity>
Active

> <Inhibition>
50

$$$$
Row114_Row114
                    3D
 Structure written by MMmdl.
 38 41  0  0  1  0            999 V2000
    4.7666   -3.5490   -0.0524 O   0  0  0  0  0  0
    1.7566   -4.7631    4.4280 O   0  0  0  0  0  0
    4.4033   -5.6171    4.2278 O   0  0  0  0  0  0
    2.8807   -0.8332   -4.4919 O   0  0  0  0  0  0
    5.5032   -1.5171   -4.2125 O   0  0  0  0  0  0
    2.3361   -0.1575    0.9600 O   0  5  0  0  0  0
    1.0196    1.1791    0.4223 O   0  0  0  0  0  0
    1.2629    0.0429    0.5466 N   0  3  0  0  0  0
    2.1116   -2.7340   -0.0295 C   0  0  0  0  0  0
    2.6468   -3.4405    1.0864 C   0  0  0  0  0  0
    2.9338   -2.4484   -1.1592 C   0  0  0  0  0  0
    0.7544   -2.2932   -0.0125 C   0  0  0  0  0  0
    4.0017   -3.8617    1.0300 C   0  0  0  0  0  0
    4.2943   -2.8540   -1.1236 C   0  0  0  0  0  0
    1.9084   -3.7495    2.2586 C   0  0  0  0  0  0
    2.4770   -1.7746   -2.3217 C   0  0  0  0  0  0
    0.3770   -0.9349    0.2463 C   0  0  0  0  0  0
    4.5771   -4.5946    2.0849 C   0  0  0  0  0  0
    5.1770   -2.5380   -2.1739 C   0  0  0  0  0  0
   -0.2303   -3.2673   -0.3011 C   0  0  0  0  0  0
    2.4843   -4.4746    3.3183 C   0  0  0  0  0  0
    3.8211   -4.9061    3.2280 C   0  0  0  0  0  0
    3.3488   -1.4708   -3.3857 C   0  0  0  0  0  0
    4.7083   -1.8285   -3.2957 C   0  0  0  0  0  0
   -1.0076   -0.6148    0.1763 C   0  0  0  0  0  0
   -1.5861   -2.9128   -0.3528 C   0  0  0  0  0  0
   -1.9765   -1.5856   -0.1228 C   0  0  0  0  0  0
    0.9381   -3.4517    2.3644 H   0  0  0  0  0  0
    1.4993   -1.4930   -2.4091 H   0  0  0  0  0  0
    5.5474   -4.9072    2.0227 H   0  0  0  0  0  0
    6.1605   -2.8184   -2.1141 H   0  0  0  0  0  0
    0.0301   -4.2439   -0.4777 H   0  0  0  0  0  0
   -1.3332    0.3409    0.3509 H   0  0  0  0  0  0
   -2.2869   -3.6255   -0.5583 H   0  0  0  0  0  0
   -2.9637   -1.3235   -0.1669 H   0  0  0  0  0  0
    0.9280   -4.2453    4.3570 H   0  0  0  0  0  0
    3.7478   -5.6594    4.9550 H   0  0  0  0  0  0
    1.9079   -0.7841   -4.3789 H   0  0  0  0  0  0
  1 13  1  0  0  0
  1 14  1  0  0  0
  2 21  1  0  0  0
  2 36  1  0  0  0
  3 22  1  0  0  0
  3 37  1  0  0  0
  4 23  1  0  0  0
  4 38  1  0  0  0
  5 24  2  0  0  0
  6  8  1  0  0  0
  7  8  2  0  0  0
  8 17  1  0  0  0
  9 10  1  0  0  0
  9 11  2  0  0  0
  9 12  1  0  0  0
 10 13  1  0  0  0
 10 15  2  0  0  0
 11 14  1  0  0  0
 11 16  1  0  0  0
 12 17  2  0  0  0
 12 20  1  0  0  0
 13 18  2  0  0  0
 14 19  2  0  0  0
 15 21  1  0  0  0
 15 28  1  0  0  0
 16 23  2  0  0  0
 16 29  1  0  0  0
 17 25  1  0  0  0
 18 22  1  0  0  0
 18 30  1  0  0  0
 19 24  1  0  0  0
 19 31  1  0  0  0
 20 26  2  0  0  0
 20 32  1  0  0  0
 21 22  2  0  0  0
 23 24  1  0  0  0
 25 27  2  0  0  0
 25 33  1  0  0  0
 26 27  1  0  0  0
 26 34  1  0  0  0
 27 35  1  0  0  0
M  CHG  2   6  -1   8   1
M  END
> <PUBCHEM_CID>
3728472

> <Activity>
Active

> <Inhibition>
69

$$$$
Row115_Row115
                    3D
 Structure written by MMmdl.
 41 44  0  0  1  0            999 V2000
   -7.7561   -4.1581   -0.7759 F   0  0  0  0  0  0
   -2.4972    1.3518   -0.0203 O   0  0  0  0  0  0
   -0.5695   -1.8386    2.7991 O   0  0  0  0  0  0
   -0.4465    2.5329    3.7635 O   0  0  0  0  0  0
   -0.2338   -4.5285    0.0192 N   0  0  0  0  0  0
   -1.4694   -4.8382   -0.2444 N   0  0  0  0  0  0
   -1.4743    1.9168    1.8513 N   0  0  0  0  0  0
   -0.4704    0.3250    3.2430 N   0  0  0  0  0  0
   -1.4510   -2.6648    0.1592 C   0  0  0  0  0  0
   -2.2580   -3.7533   -0.1692 C   0  0  0  0  0  0
   -0.1725   -3.2015    0.2649 C   0  0  0  0  0  0
   -3.6566   -3.7971   -0.3604 C   0  0  0  0  0  0
   -1.8259   -1.3349    0.2362 C   0  0  0  0  0  0
    0.7965   -5.4426    0.0460 C   0  0  0  0  0  0
   -1.5060   -0.4135    1.1771 C   0  0  0  0  0  0
   -4.5302   -3.2201    0.5902 C   0  0  0  0  0  0
   -4.2074   -4.4631   -1.4801 C   0  0  0  0  0  0
    2.1501   -5.0650   -0.1482 C   0  0  0  0  0  0
    0.5220   -6.8137    0.2814 C   0  0  0  0  0  0
   -1.8537    0.9435    0.9757 C   0  0  0  0  0  0
   -0.8320   -0.6842    2.3914 C   0  0  0  0  0  0
   -5.9241   -3.3431    0.4479 C   0  0  0  0  0  0
   -5.6027   -4.5745   -1.6295 C   0  0  0  0  0  0
    3.1858   -6.0173   -0.0992 C   0  0  0  0  0  0
    1.5531   -7.7685    0.3270 C   0  0  0  0  0  0
   -6.4619   -4.0287   -0.6571 C   0  0  0  0  0  0
    2.8872   -7.3693    0.1435 C   0  0  0  0  0  0
   -0.7811    1.6200    2.9764 C   0  0  0  0  0  0
    0.6704   -2.6682    0.4859 H   0  0  0  0  0  0
   -2.3936   -1.0462   -0.5282 H   0  0  0  0  0  0
   -4.1627   -2.7232    1.4053 H   0  0  0  0  0  0
   -3.5983   -4.8671   -2.1983 H   0  0  0  0  0  0
    2.4006   -4.0920   -0.3344 H   0  0  0  0  0  0
   -0.4386   -7.1295    0.4355 H   0  0  0  0  0  0
   -6.5452   -2.9371    1.1527 H   0  0  0  0  0  0
   -5.9890   -5.0538   -2.4456 H   0  0  0  0  0  0
    4.1574   -5.7284   -0.2393 H   0  0  0  0  0  0
    1.3310   -8.7510    0.4995 H   0  0  0  0  0  0
   -1.6989    2.8413    1.6654 H   0  0  0  0  0  0
    0.0100    0.1145    4.0603 H   0  0  0  0  0  0
    3.6374   -8.0641    0.1901 H   0  0  0  0  0  0
  1 26  1  0  0  0
  2 20  2  0  0  0
  3 21  2  0  0  0
  4 28  2  0  0  0
  5  6  1  0  0  0
  5 11  1  0  0  0
  5 14  1  0  0  0
  6 10  2  0  0  0
  7 20  1  0  0  0
  7 28  1  0  0  0
  7 39  1  0  0  0
  8 21  1  0  0  0
  8 28  1  0  0  0
  8 40  1  0  0  0
  9 10  1  0  0  0
  9 11  2  0  0  0
  9 13  1  0  0  0
 10 12  1  0  0  0
 11 29  1  0  0  0
 12 16  2  0  0  0
 12 17  1  0  0  0
 13 15  2  0  0  0
 13 30  1  0  0  0
 14 18  2  0  0  0
 14 19  1  0  0  0
 15 20  1  0  0  0
 15 21  1  0  0  0
 16 22  1  0  0  0
 16 31  1  0  0  0
 17 23  2  0  0  0
 17 32  1  0  0  0
 18 24  1  0  0  0
 18 33  1  0  0  0
 19 25  2  0  0  0
 19 34  1  0  0  0
 22 26  2  0  0  0
 22 35  1  0  0  0
 23 26  1  0  0  0
 23 36  1  0  0  0
 24 27  2  0  0  0
 24 37  1  0  0  0
 25 27  1  0  0  0
 25 38  1  0  0  0
 27 41  1  0  0  0
M  END
> <PUBCHEM_CID>
2251242

> <Activity>
Active

> <Inhibition>
53

$$$$
Row116_Row116
                    3D
 Structure written by MMmdl.
 37 39  0  0  1  0            999 V2000
    3.5177    5.4053   -0.2871 S   0  0  0  0  0  0
    3.8684    3.2122    1.7622 S   0  0  0  0  0  0
    0.4350    4.0709   -1.8451 O   0  0  0  0  0  0
   -0.6162   -1.4061    0.6468 O   0  0  0  0  0  0
    6.2032    8.6416   -3.1434 O   0  0  0  0  0  0
    4.8786   11.0845   -3.4189 O   0  0  0  0  0  0
    1.9496    3.4708   -0.1970 N   0  0  0  0  0  0
    1.3486    2.2673    0.0751 C   0  0  0  0  0  0
    2.2026    5.4891   -1.4247 C   0  0  0  0  0  0
    1.4699    4.3307   -1.1817 C   0  0  0  0  0  0
    3.0466    3.9051    0.4414 C   0  0  0  0  0  0
    1.9280    6.4567   -2.3213 C   0  0  0  0  0  0
    2.6964    7.5890   -2.5830 C   0  0  0  0  0  0
    0.0718    2.2218    0.6802 C   0  0  0  0  0  0
    1.9834    1.0539   -0.2758 C   0  0  0  0  0  0
   -0.5775    0.9896    0.8838 C   0  0  0  0  0  0
    1.3369   -0.1782   -0.0652 C   0  0  0  0  0  0
    0.0413   -0.2140    0.4888 C   0  0  0  0  0  0
    4.1042    7.5371   -2.7429 C   0  0  0  0  0  0
    2.0521    8.8410   -2.7370 C   0  0  0  0  0  0
    4.8514    8.7032   -3.0141 C   0  0  0  0  0  0
    2.7948   10.0055   -3.0078 C   0  0  0  0  0  0
    4.1927    9.9417   -3.1514 C   0  0  0  0  0  0
   -1.3397   -1.7979   -0.5386 C   0  0  0  0  0  0
    1.0823    6.3710   -2.8427 H   0  0  0  0  0  0
   -0.3939    3.0857    0.9684 H   0  0  0  0  0  0
    2.9141    1.0650   -0.6985 H   0  0  0  0  0  0
   -1.5067    0.9694    1.3112 H   0  0  0  0  0  0
    1.8046   -1.0496   -0.3270 H   0  0  0  0  0  0
    4.5959    6.6416   -2.6777 H   0  0  0  0  0  0
    1.0341    8.9219   -2.6496 H   0  0  0  0  0  0
    2.3140   10.9037   -3.1004 H   0  0  0  0  0  0
   -1.8850   -2.7191   -0.3267 H   0  0  0  0  0  0
   -2.0670   -1.0356   -0.8346 H   0  0  0  0  0  0
   -0.6567   -1.9916   -1.3713 H   0  0  0  0  0  0
    6.4685    7.7671   -2.7870 H   0  0  0  0  0  0
    5.7371   10.8073   -3.7983 H   0  0  0  0  0  0
  1  9  1  0  0  0
  1 11  1  0  0  0
  2 11  2  0  0  0
  3 10  2  0  0  0
  4 18  1  0  0  0
  4 24  1  0  0  0
  5 21  1  0  0  0
  5 36  1  0  0  0
  6 23  1  0  0  0
  6 37  1  0  0  0
  7  8  1  0  0  0
  7 10  1  0  0  0
  7 11  1  0  0  0
  8 14  2  0  0  0
  8 15  1  0  0  0
  9 10  1  0  0  0
  9 12  2  0  0  0
 12 13  1  0  0  0
 12 25  1  0  0  0
 13 19  2  0  0  0
 13 20  1  0  0  0
 14 16  1  0  0  0
 14 26  1  0  0  0
 15 17  2  0  0  0
 15 27  1  0  0  0
 16 18  2  0  0  0
 16 28  1  0  0  0
 17 18  1  0  0  0
 17 29  1  0  0  0
 19 21  1  0  0  0
 19 30  1  0  0  0
 20 22  2  0  0  0
 20 31  1  0  0  0
 21 23  2  0  0  0
 22 23  1  0  0  0
 22 32  1  0  0  0
 24 33  1  0  0  0
 24 34  1  0  0  0
 24 35  1  0  0  0
M  END
> <PUBCHEM_CID>
2251966

> <Activity>
Active

> <Inhibition>
77

$$$$
Row117_Row117
                    3D
 Structure written by MMmdl.
 29 30  0  0  1  0            999 V2000
   -4.6757   -0.1444    3.0685 S   0  0  0  0  0  0
   -7.2420   -0.1541    4.6366 S   0  0  0  0  0  0
   -5.9575    1.5297    0.0345 O   0  0  0  0  0  0
    0.2186    0.2661    4.0786 O   0  0  0  0  0  0
    1.8709   -0.8975    2.1278 O   0  0  0  0  0  0
   -6.7492    0.8267    2.0951 N   0  0  0  0  0  0
   -8.1143    1.2340    1.8485 C   0  0  0  0  0  0
   -4.4596    0.5757    1.5020 C   0  0  0  0  0  0
   -5.7358    1.0022    1.1525 C   0  0  0  0  0  0
   -6.3571    0.2241    3.2306 C   0  0  0  0  0  0
   -3.3286    0.6802    0.7802 C   0  0  0  0  0  0
   -2.0475    0.2857    1.1634 C   0  0  0  0  0  0
   -8.9246    0.1027    1.1801 C   0  0  0  0  0  0
   -1.5294    0.5017    2.4641 C   0  0  0  0  0  0
   -1.1989   -0.3121    0.2017 C   0  0  0  0  0  0
   -0.2270    0.0880    2.8093 C   0  0  0  0  0  0
    0.1127   -0.6972    0.5321 C   0  0  0  0  0  0
    0.6040   -0.5048    1.8361 C   0  0  0  0  0  0
   -8.1400    2.1118    1.1972 H   0  0  0  0  0  0
   -8.6152    1.5368    2.7727 H   0  0  0  0  0  0
   -3.4167    1.0666   -0.1325 H   0  0  0  0  0  0
   -9.9312    0.4606    0.9565 H   0  0  0  0  0  0
   -8.4473   -0.2091    0.2495 H   0  0  0  0  0  0
   -8.9992   -0.7607    1.8430 H   0  0  0  0  0  0
   -2.0891    0.9817    3.1727 H   0  0  0  0  0  0
   -1.5300   -0.4707   -0.7547 H   0  0  0  0  0  0
    0.7069   -1.1194   -0.1817 H   0  0  0  0  0  0
   -0.5912    0.2935    4.6329 H   0  0  0  0  0  0
    2.0553   -0.5667    3.0313 H   0  0  0  0  0  0
  1  8  1  0  0  0
  1 10  1  0  0  0
  2 10  2  0  0  0
  3  9  2  0  0  0
  4 16  1  0  0  0
  4 28  1  0  0  0
  5 18  1  0  0  0
  5 29  1  0  0  0
  6  7  1  0  0  0
  6  9  1  0  0  0
  6 10  1  0  0  0
  7 13  1  0  0  0
  7 19  1  0  0  0
  7 20  1  0  0  0
  8  9  1  0  0  0
  8 11  2  0  0  0
 11 12  1  0  0  0
 11 21  1  0  0  0
 12 14  2  0  0  0
 12 15  1  0  0  0
 13 22  1  0  0  0
 13 23  1  0  0  0
 13 24  1  0  0  0
 14 16  1  0  0  0
 14 25  1  0  0  0
 15 17  2  0  0  0
 15 26  1  0  0  0
 16 18  2  0  0  0
 17 18  1  0  0  0
 17 27  1  0  0  0
M  END
> <PUBCHEM_CID>
1732694

> <Activity>
Active

> <Inhibition>
81

$$$$
Row118_Row118
                    3D
 Structure written by MMmdl.
 42 45  0  0  1  0            999 V2000
   -1.1966    2.9836   -0.5837 S   0  0  0  0  0  0
   -7.2994    2.7187   -1.5354 O   0  0  0  0  0  0
   -5.5884    1.5097   -2.3309 O   0  0  0  0  0  0
   -9.9109    6.1287    2.9130 O   0  5  0  0  0  0
   -9.5197    7.5965    1.5967 O   0  0  0  0  0  0
   -3.8280   -3.4951   -0.3253 O   0  5  0  0  0  0
   -3.8255   -3.1016    1.6438 O   0  0  0  0  0  0
   -3.1704    1.4763   -0.3615 N   0  0  0  0  0  0
   -9.4812    6.4649    1.8808 N   0  3  0  0  0  0
   -3.2322   -3.3379    0.6664 N   0  3  0  0  0  0
    1.3499    0.6208   -0.1340 N   0  0  0  0  0  0
   -7.0186    4.3118    0.2360 C   0  0  0  0  0  0
   -5.0945    3.0027   -0.6059 C   0  0  0  0  0  0
   -7.8481    3.6561   -0.7064 C   0  0  0  0  0  0
   -5.6483    3.9736    0.2618 C   0  0  0  0  0  0
   -3.7024    2.7219   -0.5672 C   0  0  0  0  0  0
   -7.5807    5.2700    1.1113 C   0  0  0  0  0  0
   -5.9766    2.3722   -1.5118 C   0  0  0  0  0  0
   -9.2190    3.9719   -0.7768 C   0  0  0  0  0  0
   -8.9583    5.5788    1.0515 C   0  0  0  0  0  0
   -9.7712    4.9270    0.0982 C   0  0  0  0  0  0
   -1.8125    1.3533   -0.3076 C   0  0  0  0  0  0
   -2.7590    3.7432   -0.7249 C   0  0  0  0  0  0
   -1.0399   -2.3101    0.4522 C   0  0  0  0  0  0
   -1.0383    0.1982   -0.0689 C   0  0  0  0  0  0
   -1.5936   -1.0178    0.1808 C   0  0  0  0  0  0
   -1.9073   -3.4332    0.6835 C   0  0  0  0  0  0
    0.3565   -2.5899    0.5145 C   0  0  0  0  0  0
   -1.3861   -4.7255    0.9463 C   0  0  0  0  0  0
    0.8687   -3.8718    0.7753 C   0  0  0  0  0  0
   -0.0024   -4.9445    0.9903 C   0  0  0  0  0  0
    0.2226    0.3988   -0.1004 C   0  0  0  0  0  0
   -5.0386    4.4457    0.9338 H   0  0  0  0  0  0
   -6.9898    5.7447    1.8008 H   0  0  0  0  0  0
   -9.8175    3.5090   -1.4634 H   0  0  0  0  0  0
  -10.7701    5.1461    0.0386 H   0  0  0  0  0  0
   -2.9365    4.7355   -0.8941 H   0  0  0  0  0  0
   -2.5856   -0.9993    0.1733 H   0  0  0  0  0  0
    1.0603   -1.8786    0.3737 H   0  0  0  0  0  0
   -2.0131   -5.5217    1.1084 H   0  0  0  0  0  0
    1.8810   -4.0217    0.8080 H   0  0  0  0  0  0
    0.3711   -5.8790    1.1788 H   0  0  0  0  0  0
  1 22  1  0  0  0
  1 23  1  0  0  0
  2 14  1  0  0  0
  2 18  1  0  0  0
  3 18  2  0  0  0
  4  9  1  0  0  0
  5  9  2  0  0  0
  6 10  1  0  0  0
  7 10  2  0  0  0
  8 16  1  0  0  0
  8 22  2  0  0  0
  9 20  1  0  0  0
 10 27  1  0  0  0
 11 32  3  0  0  0
 12 14  1  0  0  0
 12 15  1  0  0  0
 12 17  2  0  0  0
 13 15  2  0  0  0
 13 16  1  0  0  0
 13 18  1  0  0  0
 14 19  2  0  0  0
 15 33  1  0  0  0
 16 23  2  0  0  0
 17 20  1  0  0  0
 17 34  1  0  0  0
 19 21  1  0  0  0
 19 35  1  0  0  0
 20 21  2  0  0  0
 21 36  1  0  0  0
 22 25  1  0  0  0
 23 37  1  0  0  0
 24 26  1  0  0  0
 24 27  2  0  0  0
 24 28  1  0  0  0
 25 26  2  0  0  0
 25 32  1  0  0  0
 26 38  1  0  0  0
 27 29  1  0  0  0
 28 30  2  0  0  0
 28 39  1  0  0  0
 29 31  2  0  0  0
 29 40  1  0  0  0
 30 31  1  0  0  0
 30 41  1  0  0  0
 31 42  1  0  0  0
M  CHG  4   4  -1   6  -1   9   1  10   1
M  END
> <PUBCHEM_CID>
5335418

> <Activity>
Active

> <Inhibition>
52

$$$$
Row119_Row119
                    3D
 Structure written by MMmdl.
 39 42  0  0  1  0            999 V2000
   -1.0625    2.1953    0.0000 O   0  0  0  0  0  0
    0.1954    2.9216    0.0000 O   0  0  0  0  0  0
   -1.9296   -2.9645    0.0000 N   0  0  0  0  0  0
   -2.1593   -1.4387    0.0000 N   0  0  0  0  0  0
   -1.0921   -1.9885    0.0000 N   0  0  0  0  0  0
   -1.5442   -1.0954    0.0000 N   0  0  0  0  0  0
   -0.4040   -1.0112    0.0000 N   0  0  0  0  0  0
   -0.3565   -0.3439    0.0000 N   0  0  0  0  0  0
   -2.8397   -2.5368    0.0000 C   0  0  0  0  0  0
   -2.6193   -3.0779    0.0000 C   0  0  0  0  0  0
   -2.2615   -2.0762    0.0000 C   0  0  0  0  0  0
   -1.7056   -2.3526    0.0000 C   0  0  0  0  0  0
   -3.0994   -3.6156    0.0000 C   0  0  0  0  0  0
   -3.5342   -2.5189    0.0000 C   0  0  0  0  0  0
   -3.7998   -3.6067    0.0000 C   0  0  0  0  0  0
   -4.0120   -3.0691    0.0000 C   0  0  0  0  0  0
   -2.8715   -4.1471    0.0000 C   0  0  0  0  0  0
   -1.0064   -1.3697    0.0000 C   0  0  0  0  0  0
    0.1508    0.7945    0.0000 C   0  0  0  0  0  0
    0.1688    0.0738    0.0000 C   0  0  0  0  0  0
   -0.4715    1.1471    0.0000 C   0  0  0  0  0  0
    0.7851    1.1813    0.0000 C   0  0  0  0  0  0
   -0.4818    1.8815    0.0000 C   0  0  0  0  0  0
    0.8050    1.8912    0.0000 C   0  0  0  0  0  0
    0.1767    2.2634    0.0000 C   0  0  0  0  0  0
   -1.0857    3.0200    0.0000 H   0  0  0  0  0  0
    0.9213    3.3136    0.0000 H   0  0  0  0  0  0
   -1.4035   -3.6001    0.0000 H   0  0  0  0  0  0
   -3.8668   -1.7640    0.0000 H   0  0  0  0  0  0
   -4.2682   -4.2858    0.0000 H   0  0  0  0  0  0
   -4.8251   -2.9299    0.0000 H   0  0  0  0  0  0
   -3.6298   -4.4722    0.0000 H   0  0  0  0  0  0
   -2.5465   -4.9054    0.0000 H   0  0  0  0  0  0
   -2.1133   -3.8221    0.0000 H   0  0  0  0  0  0
    0.6743   -0.5782    0.0000 H   0  0  0  0  0  0
    0.9933    0.1046    0.0000 H   0  0  0  0  0  0
   -1.1813    0.7267    0.0000 H   0  0  0  0  0  0
    1.4988    0.7674    0.0000 H   0  0  0  0  0  0
    1.5274    2.2896    0.0000 H   0  0  0  0  0  0
  1 23  1  0  0  0
  1 26  1  0  0  0
  2 25  1  0  0  0
  2 27  1  0  0  0
  3 10  1  0  0  0
  3 12  1  0  0  0
  3 28  1  0  0  0
  4  6  2  0  0  0
  4 11  1  0  0  0
  5 12  1  0  0  0
  5 18  2  0  0  0
  6 18  1  0  0  0
  7  8  2  0  0  0
  7 18  1  0  0  0
  8 20  1  0  0  0
  9 10  2  0  0  0
  9 11  1  0  0  0
  9 14  1  0  0  0
 10 13  1  0  0  0
 11 12  2  0  0  0
 13 15  2  0  0  0
 13 17  1  0  0  0
 14 16  2  0  0  0
 14 29  1  0  0  0
 15 16  1  0  0  0
 15 30  1  0  0  0
 16 31  1  0  0  0
 17 32  1  0  0  0
 17 33  1  0  0  0
 17 34  1  0  0  0
 19 20  1  0  0  0
 19 21  2  0  0  0
 19 22  1  0  0  0
 20 35  1  0  0  0
 20 36  1  0  0  0
 21 23  1  0  0  0
 21 37  1  0  0  0
 22 24  2  0  0  0
 22 38  1  0  0  0
 23 25  2  0  0  0
 24 25  1  0  0  0
 24 39  1  0  0  0
M  END
> <PUBCHEM_CID>
5335441

> <Activity>
Active

> <Inhibition>
54

$$$$
Row120_Row120
                    3D
 Structure written by MMmdl.
 43 45  0  0  1  0            999 V2000
   -0.5426    1.5457    0.0000 S   0  0  0  0  0  0
   -3.8517    3.1969    0.0000 O   0  0  0  0  0  0
   -4.8356    2.0699    0.0000 O   0  0  0  0  0  0
    0.6828   -1.8134    0.0000 O   0  0  0  0  0  0
   -0.0122   -3.0407    0.0000 O   0  0  0  0  0  0
   -1.6046    0.8065    0.0000 N   0  0  0  0  0  0
    0.7158    0.0603    0.0000 N   0  0  0  0  0  0
   -1.8673    1.4872    0.0000 C   0  0  0  0  0  0
   -2.6081    1.6388    0.0000 C   0  0  0  0  0  0
   -0.9027    0.6872    0.0000 C   0  0  0  0  0  0
   -2.8801    2.3510    0.0000 C   0  0  0  0  0  0
   -3.1232    1.0792    0.0000 C   0  0  0  0  0  0
   -1.3547    1.9870    0.0000 C   0  0  0  0  0  0
   -3.6189    2.5011    0.0000 C   0  0  0  0  0  0
   -4.1146    1.9339    0.0000 C   0  0  0  0  0  0
   -3.8631    1.2235    0.0000 C   0  0  0  0  0  0
   -0.5570    0.0548    0.0000 C   0  0  0  0  0  0
   -0.9119   -0.5848    0.0000 C   0  0  0  0  0  0
   -0.7302   -1.1683    0.0000 C   0  0  0  0  0  0
   -0.1380   -1.1908    0.0000 C   0  0  0  0  0  0
   -1.1349   -1.7917    0.0000 C   0  0  0  0  0  0
    0.1071   -1.8113    0.0000 C   0  0  0  0  0  0
   -0.9037   -2.4206    0.0000 C   0  0  0  0  0  0
   -0.2560   -2.4488    0.0000 C   0  0  0  0  0  0
    0.1141    0.0566    0.0000 C   0  0  0  0  0  0
   -3.9324    3.5095    0.0000 C   0  0  0  0  0  0
   -5.1186    2.1582    0.0000 C   0  0  0  0  0  0
    1.0926   -2.5294    0.0000 H   0  0  0  0  0  0
   -0.5157   -3.6942    0.0000 H   0  0  0  0  0  0
   -2.3466    2.9803    0.0000 H   0  0  0  0  0  0
   -2.8659    0.2954    0.0000 H   0  0  0  0  0  0
   -1.4677    2.8042    0.0000 H   0  0  0  0  0  0
   -4.4018    0.5987    0.0000 H   0  0  0  0  0  0
   -1.7326   -0.5006    0.0000 H   0  0  0  0  0  0
    0.3388   -0.5175    0.0000 H   0  0  0  0  0  0
   -1.9548   -1.6997    0.0000 H   0  0  0  0  0  0
   -1.3904   -3.0867    0.0000 H   0  0  0  0  0  0
   -3.1336    3.7157    0.0000 H   0  0  0  0  0  0
   -4.1386    4.3083    0.0000 H   0  0  0  0  0  0
   -4.7312    3.3033    0.0000 H   0  0  0  0  0  0
   -4.8728    2.9457    0.0000 H   0  0  0  0  0  0
   -5.9061    2.4040    0.0000 H   0  0  0  0  0  0
   -5.3644    1.3706    0.0000 H   0  0  0  0  0  0
  1 10  1  0  0  0
  1 13  1  0  0  0
  2 14  1  0  0  0
  2 26  1  0  0  0
  3 15  1  0  0  0
  3 27  1  0  0  0
  4 22  1  0  0  0
  4 28  1  0  0  0
  5 24  1  0  0  0
  5 29  1  0  0  0
  6  8  1  0  0  0
  6 10  2  0  0  0
  7 25  3  0  0  0
  8  9  1  0  0  0
  8 13  2  0  0  0
  9 11  2  0  0  0
  9 12  1  0  0  0
 10 17  1  0  0  0
 11 14  1  0  0  0
 11 30  1  0  0  0
 12 16  2  0  0  0
 12 31  1  0  0  0
 13 32  1  0  0  0
 14 15  2  0  0  0
 15 16  1  0  0  0
 16 33  1  0  0  0
 17 18  2  0  0  0
 17 25  1  0  0  0
 18 19  1  0  0  0
 18 34  1  0  0  0
 19 20  2  0  0  0
 19 21  1  0  0  0
 20 22  1  0  0  0
 20 35  1  0  0  0
 21 23  2  0  0  0
 21 36  1  0  0  0
 22 24  2  0  0  0
 23 24  1  0  0  0
 23 37  1  0  0  0
 26 38  1  0  0  0
 26 39  1  0  0  0
 26 40  1  0  0  0
 27 41  1  0  0  0
 27 42  1  0  0  0
 27 43  1  0  0  0
M  END
> <PUBCHEM_CID>
5335446

> <Activity>
Active

> <Inhibition>
84

$$$$
Row121_Row121
                    3D
 Structure written by MMmdl.
 37 39  0  0  1  0            999 V2000
   -0.5451   -1.5558    0.0000 S   0  0  0  0  0  0
    0.6613    1.8048    0.0000 O   0  0  0  0  0  0
   -0.0341    3.0235    0.0000 O   0  0  0  0  0  0
   -3.4806   -3.7246    0.0000 O   0  5  0  0  0  0
   -4.5024   -3.3217    0.0000 O   0  0  0  0  0  0
   -1.6064   -0.8252    0.0000 N   0  0  0  0  0  0
   -3.8923   -3.1809    0.0000 N   0  3  0  0  0  0
    0.7025   -0.0630    0.0000 N   0  0  0  0  0  0
   -1.8707   -1.5035    0.0000 C   0  0  0  0  0  0
   -2.6139   -1.6466    0.0000 C   0  0  0  0  0  0
   -0.9084   -0.7001    0.0000 C   0  0  0  0  0  0
   -1.3569   -1.9999    0.0000 C   0  0  0  0  0  0
   -2.8990   -2.3543    0.0000 C   0  0  0  0  0  0
   -3.1165   -1.0759    0.0000 C   0  0  0  0  0  0
   -0.5704   -0.0637    0.0000 C   0  0  0  0  0  0
   -3.6453   -2.5019    0.0000 C   0  0  0  0  0  0
   -0.7518    1.1546    0.0000 C   0  0  0  0  0  0
   -0.9288    0.5744    0.0000 C   0  0  0  0  0  0
   -3.8570   -1.2037    0.0000 C   0  0  0  0  0  0
   -4.1182   -1.9080    0.0000 C   0  0  0  0  0  0
   -0.1676    1.1722    0.0000 C   0  0  0  0  0  0
   -1.1503    1.7807    0.0000 C   0  0  0  0  0  0
    0.0839    1.7940    0.0000 C   0  0  0  0  0  0
   -0.9158    2.4085    0.0000 C   0  0  0  0  0  0
   -0.2741    2.4336    0.0000 C   0  0  0  0  0  0
    0.1007   -0.0599    0.0000 C   0  0  0  0  0  0
    1.0870    1.0981    0.0000 H   0  0  0  0  0  0
    0.7832    3.1363    0.0000 H   0  0  0  0  0  0
   -1.4669   -2.8175    0.0000 H   0  0  0  0  0  0
   -2.3729   -2.9897    0.0000 H   0  0  0  0  0  0
   -2.8422   -0.2978    0.0000 H   0  0  0  0  0  0
   -1.7490    0.4856    0.0000 H   0  0  0  0  0  0
   -4.3843   -0.5692    0.0000 H   0  0  0  0  0  0
   -4.9328   -2.0383    0.0000 H   0  0  0  0  0  0
    0.3038    0.4952    0.0000 H   0  0  0  0  0  0
   -1.9707    1.6944    0.0000 H   0  0  0  0  0  0
   -1.3993    3.0770    0.0000 H   0  0  0  0  0  0
  1 11  1  0  0  0
  1 12  1  0  0  0
  2 23  1  0  0  0
  2 27  1  0  0  0
  3 25  1  0  0  0
  3 28  1  0  0  0
  4  7  1  0  0  0
  5  7  2  0  0  0
  6  9  1  0  0  0
  6 11  2  0  0  0
  7 16  1  0  0  0
  8 26  3  0  0  0
  9 10  1  0  0  0
  9 12  2  0  0  0
 10 13  2  0  0  0
 10 14  1  0  0  0
 11 15  1  0  0  0
 12 29  1  0  0  0
 13 16  1  0  0  0
 13 30  1  0  0  0
 14 19  2  0  0  0
 14 31  1  0  0  0
 15 18  2  0  0  0
 15 26  1  0  0  0
 16 20  2  0  0  0
 17 18  1  0  0  0
 17 21  2  0  0  0
 17 22  1  0  0  0
 18 32  1  0  0  0
 19 20  1  0  0  0
 19 33  1  0  0  0
 20 34  1  0  0  0
 21 23  1  0  0  0
 21 35  1  0  0  0
 22 24  2  0  0  0
 22 36  1  0  0  0
 23 25  2  0  0  0
 24 25  1  0  0  0
 24 37  1  0  0  0
M  CHG  2   4  -1   7   1
M  END
> <PUBCHEM_CID>
5335466

> <Activity>
Active

> <Inhibition>
60

$$$$
Row122_Row122
                    3D
 Structure written by MMmdl.
 36 38  0  0  1  0            999 V2000
   -1.5302   -2.9454   -3.1234 S   0  0  0  0  0  0
   -3.2350   -2.1459   -0.7912 S   0  0  0  0  0  0
    1.7211   -1.8332   -1.7770 O   0  0  0  0  0  0
   -1.4341   -6.6278   -6.5882 O   0  0  0  0  0  0
   -0.1727   -5.9107   -8.9866 O   0  0  0  0  0  0
   -0.4892   -1.9130   -1.1012 N   0  0  0  0  0  0
   -0.2462   -1.3230    0.2040 C   0  0  0  0  0  0
    0.0856    0.1276    0.1258 C   0  0  0  0  0  0
    0.5323   -2.1456   -2.0275 C   0  0  0  0  0  0
    0.1926   -2.7530   -3.2385 C   0  0  0  0  0  0
   -1.7084   -2.2841   -1.5358 C   0  0  0  0  0  0
    0.9997   -3.1007   -4.2639 C   0  0  0  0  0  0
    0.6539   -3.7974   -5.4321 C   0  0  0  0  0  0
    1.2877    0.6457    0.6669 C   0  0  0  0  0  0
   -0.8144    1.0259   -0.4961 C   0  0  0  0  0  0
   -0.2550   -4.8869   -5.4360 C   0  0  0  0  0  0
    1.2754   -3.4625   -6.6627 C   0  0  0  0  0  0
    1.6031    2.0118    0.5384 C   0  0  0  0  0  0
   -0.5010    2.3917   -0.6227 C   0  0  0  0  0  0
    0.7144    2.8824   -0.1166 C   0  0  0  0  0  0
   -0.5506   -5.5984   -6.6184 C   0  0  0  0  0  0
    0.9845   -4.1696   -7.8470 C   0  0  0  0  0  0
    0.0764   -5.2432   -7.8297 C   0  0  0  0  0  0
   -1.1112   -1.4196    0.8640 H   0  0  0  0  0  0
    0.5533   -1.8857    0.6963 H   0  0  0  0  0  0
    1.9561   -2.8348   -4.1822 H   0  0  0  0  0  0
    1.9430    0.0327    1.1589 H   0  0  0  0  0  0
   -1.7067    0.6893   -0.8661 H   0  0  0  0  0  0
   -0.6979   -5.1938   -4.5687 H   0  0  0  0  0  0
    1.9535   -2.6969   -6.7077 H   0  0  0  0  0  0
    2.4776    2.3726    0.9240 H   0  0  0  0  0  0
   -1.1560    3.0282   -1.0828 H   0  0  0  0  0  0
    0.9482    3.8729   -0.2202 H   0  0  0  0  0  0
    1.4398   -3.9040   -8.7242 H   0  0  0  0  0  0
   -2.0059   -6.4627   -5.8104 H   0  0  0  0  0  0
   -0.7740   -6.6488   -8.7533 H   0  0  0  0  0  0
  1 10  1  0  0  0
  1 11  1  0  0  0
  2 11  2  0  0  0
  3  9  2  0  0  0
  4 21  1  0  0  0
  4 35  1  0  0  0
  5 23  1  0  0  0
  5 36  1  0  0  0
  6  7  1  0  0  0
  6  9  1  0  0  0
  6 11  1  0  0  0
  7  8  1  0  0  0
  7 24  1  0  0  0
  7 25  1  0  0  0
  8 14  2  0  0  0
  8 15  1  0  0  0
  9 10  1  0  0  0
 10 12  2  0  0  0
 12 13  1  0  0  0
 12 26  1  0  0  0
 13 16  2  0  0  0
 13 17  1  0  0  0
 14 18  1  0  0  0
 14 27  1  0  0  0
 15 19  2  0  0  0
 15 28  1  0  0  0
 16 21  1  0  0  0
 16 29  1  0  0  0
 17 22  2  0  0  0
 17 30  1  0  0  0
 18 20  2  0  0  0
 18 31  1  0  0  0
 19 20  1  0  0  0
 19 32  1  0  0  0
 20 33  1  0  0  0
 21 23  2  0  0  0
 22 23  1  0  0  0
 22 34  1  0  0  0
M  END
> <PUBCHEM_CID>
2054727

> <Activity>
Active

> <Inhibition>
73

$$$$
Row123_Row123
                    3D
 Structure written by MMmdl.
 33 35  0  0  1  0            999 V2000
   -0.6454    5.3051    2.0517 S   0  0  0  0  0  0
   -1.0970    8.0911    3.1469 S   0  0  0  0  0  0
   -6.1832    9.4935    1.9084 F   0  0  0  0  0  0
   -3.1671    5.4856   -0.6534 O   0  0  0  0  0  0
    0.6224    0.7391    3.7374 O   0  0  0  0  0  0
    2.0900   -0.6565    1.8145 O   0  0  0  0  0  0
   -2.3306    6.8270    1.0369 N   0  0  0  0  0  0
   -3.1363    7.8927    0.7355 C   0  0  0  0  0  0
   -1.5400    4.6133    0.7275 C   0  0  0  0  0  0
   -2.3847    5.6382    0.3169 C   0  0  0  0  0  0
   -0.5700    2.3740    0.6413 C   0  0  0  0  0  0
   -1.4245    3.3798    0.1994 C   0  0  0  0  0  0
   -1.4441    6.8427    2.0418 C   0  0  0  0  0  0
   -4.2640    8.1895    1.5350 C   0  0  0  0  0  0
   -2.8652    8.6899   -0.3988 C   0  0  0  0  0  0
   -0.4351    2.0269    2.0084 C   0  0  0  0  0  0
    0.1821    1.6447   -0.3118 C   0  0  0  0  0  0
   -5.1259    9.2460    1.1845 C   0  0  0  0  0  0
   -3.7168    9.7559   -0.7388 C   0  0  0  0  0  0
    0.4677    1.0234    2.4190 C   0  0  0  0  0  0
    1.0693    0.6309    0.0917 C   0  0  0  0  0  0
    1.2183    0.3197    1.4557 C   0  0  0  0  0  0
   -4.8497   10.0308    0.0490 C   0  0  0  0  0  0
   -1.9788    3.1669   -0.6002 H   0  0  0  0  0  0
   -4.4617    7.6289    2.3684 H   0  0  0  0  0  0
   -2.0469    8.4958   -0.9814 H   0  0  0  0  0  0
   -1.0002    2.4985    2.7209 H   0  0  0  0  0  0
    0.0988    1.8482   -1.3120 H   0  0  0  0  0  0
   -3.5134   10.3288   -1.5604 H   0  0  0  0  0  0
    1.6076    0.1189   -0.6114 H   0  0  0  0  0  0
   -5.4713   10.8009   -0.2079 H   0  0  0  0  0  0
    0.1601    1.4562    4.2201 H   0  0  0  0  0  0
    1.6777   -1.1077    2.5814 H   0  0  0  0  0  0
  1  9  1  0  0  0
  1 13  1  0  0  0
  2 13  2  0  0  0
  3 18  1  0  0  0
  4 10  2  0  0  0
  5 20  1  0  0  0
  5 32  1  0  0  0
  6 22  1  0  0  0
  6 33  1  0  0  0
  7  8  1  0  0  0
  7 10  1  0  0  0
  7 13  1  0  0  0
  8 14  2  0  0  0
  8 15  1  0  0  0
  9 10  1  0  0  0
  9 12  2  0  0  0
 11 12  1  0  0  0
 11 16  2  0  0  0
 11 17  1  0  0  0
 12 24  1  0  0  0
 14 18  1  0  0  0
 14 25  1  0  0  0
 15 19  2  0  0  0
 15 26  1  0  0  0
 16 20  1  0  0  0
 16 27  1  0  0  0
 17 21  2  0  0  0
 17 28  1  0  0  0
 18 23  2  0  0  0
 19 23  1  0  0  0
 19 29  1  0  0  0
 20 22  2  0  0  0
 21 22  1  0  0  0
 21 30  1  0  0  0
 23 31  1  0  0  0
M  END
> <PUBCHEM_CID>
2257955

> <Activity>
Active

> <Inhibition>
84

$$$$
Row124_Row124
                    3D
 Structure written by MMmdl.
 37 39  0  0  1  0            999 V2000
   -0.6371    5.7582    0.0618 S   0  0  0  0  0  0
    0.7963    3.7693    1.8261 S   0  0  0  0  0  0
    1.5024   -0.8487   -0.5191 O   0  0  0  0  0  0
   -2.4765    3.3029   -1.9933 O   0  0  0  0  0  0
   -0.1822   10.4738   -1.9247 O   0  0  0  0  0  0
   -2.6309   11.7486   -2.2437 O   0  0  0  0  0  0
   -0.9706    3.3022   -0.2387 N   0  0  0  0  0  0
   -0.9208    1.9287   -0.1367 C   0  0  0  0  0  0
   -1.7550    5.3399   -1.2007 C   0  0  0  0  0  0
   -1.7711    3.9480   -1.1795 C   0  0  0  0  0  0
   -0.2629    4.1336    0.5423 C   0  0  0  0  0  0
   -2.4761    6.1565   -1.9934 C   0  0  0  0  0  0
    0.2889    1.2224   -0.3412 C   0  0  0  0  0  0
   -2.4628    7.5533   -2.0221 C   0  0  0  0  0  0
   -2.0970    1.1901    0.1345 C   0  0  0  0  0  0
    0.3238   -0.1877   -0.2996 C   0  0  0  0  0  0
   -2.0728   -0.2160    0.1627 C   0  0  0  0  0  0
   -1.2781    8.3302   -1.9453 C   0  0  0  0  0  0
   -0.8694   -0.9048   -0.0698 C   0  0  0  0  0  0
   -3.6915    8.2388   -2.1933 C   0  0  0  0  0  0
   -1.3216    9.7402   -2.0048 C   0  0  0  0  0  0
   -3.7385    9.6432   -2.2532 C   0  0  0  0  0  0
   -2.5568   10.3971   -2.1632 C   0  0  0  0  0  0
    2.1777   -1.2090    0.6991 C   0  0  0  0  0  0
   -3.1158    5.7154   -2.6165 H   0  0  0  0  0  0
    1.1522    1.7357   -0.5344 H   0  0  0  0  0  0
   -2.9826    1.6745    0.3033 H   0  0  0  0  0  0
   -2.9330   -0.7377    0.3442 H   0  0  0  0  0  0
   -0.3664    7.8757   -1.8664 H   0  0  0  0  0  0
   -0.8657   -1.9282   -0.0732 H   0  0  0  0  0  0
   -4.5716    7.7206   -2.2760 H   0  0  0  0  0  0
   -4.6375   10.1136   -2.3727 H   0  0  0  0  0  0
    3.0853   -1.7512    0.4344 H   0  0  0  0  0  0
    2.4657   -0.3261    1.2762 H   0  0  0  0  0  0
    1.5588   -1.8650    1.3165 H   0  0  0  0  0  0
    0.5395    9.8324   -1.7579 H   0  0  0  0  0  0
   -1.7813   12.0315   -2.6414 H   0  0  0  0  0  0
  1  9  1  0  0  0
  1 11  1  0  0  0
  2 11  2  0  0  0
  3 16  1  0  0  0
  3 24  1  0  0  0
  4 10  2  0  0  0
  5 21  1  0  0  0
  5 36  1  0  0  0
  6 23  1  0  0  0
  6 37  1  0  0  0
  7  8  1  0  0  0
  7 10  1  0  0  0
  7 11  1  0  0  0
  8 13  2  0  0  0
  8 15  1  0  0  0
  9 10  1  0  0  0
  9 12  2  0  0  0
 12 14  1  0  0  0
 12 25  1  0  0  0
 13 16  1  0  0  0
 13 26  1  0  0  0
 14 18  2  0  0  0
 14 20  1  0  0  0
 15 17  2  0  0  0
 15 27  1  0  0  0
 16 19  2  0  0  0
 17 19  1  0  0  0
 17 28  1  0  0  0
 18 21  1  0  0  0
 18 29  1  0  0  0
 19 30  1  0  0  0
 20 22  2  0  0  0
 20 31  1  0  0  0
 21 23  2  0  0  0
 22 23  1  0  0  0
 22 32  1  0  0  0
 24 33  1  0  0  0
 24 34  1  0  0  0
 24 35  1  0  0  0
M  END
> <PUBCHEM_CID>
1585771

> <Activity>
Active

> <Inhibition>
75

$$$$
Row125_Row125
                    3D
 Structure written by MMmdl.
 40 43  0  0  1  0            999 V2000
   -5.0143    2.7974   -4.2267 O   0  0  0  0  0  0
   -3.0195    3.7730   -3.9850 O   0  0  0  0  0  0
    0.3830    1.5483   -3.5384 N   0  0  0  0  0  0
   -0.7616    1.7268   -4.1177 N   0  0  0  0  0  0
   -2.9407   -0.8038    1.9371 N   0  0  0  0  0  0
    0.9373   -0.4037    0.7799 N   0  0  0  0  0  0
   -1.7424    1.3503   -3.2786 C   0  0  0  0  0  0
   -3.1141    1.4626   -3.6092 C   0  0  0  0  0  0
   -1.1725    0.8920   -2.0809 C   0  0  0  0  0  0
   -5.3422    0.4420   -3.8896 C   0  0  0  0  0  0
    0.1945    1.0537   -2.2995 C   0  0  0  0  0  0
   -3.9660    0.3349   -3.5915 C   0  0  0  0  0  0
   -5.8551    1.7247   -4.2078 C   0  0  0  0  0  0
    1.5884    1.8027   -4.1217 C   0  0  0  0  0  0
   -3.6819    2.7108   -3.9504 C   0  0  0  0  0  0
   -6.2185   -0.6674   -3.8878 C   0  0  0  0  0  0
   -1.8648    0.4274   -0.9527 C   0  0  0  0  0  0
   -7.2184    1.8940   -4.5118 C   0  0  0  0  0  0
    1.9107    1.2271   -5.3727 C   0  0  0  0  0  0
    2.5452    2.6193   -3.4761 C   0  0  0  0  0  0
   -7.5803   -0.4967   -4.2060 C   0  0  0  0  0  0
   -8.0789    0.7823   -4.5158 C   0  0  0  0  0  0
    3.1775    1.4345   -5.9497 C   0  0  0  0  0  0
    3.8070    2.8394   -4.0580 C   0  0  0  0  0  0
    4.1229    2.2430   -5.2925 C   0  0  0  0  0  0
   -1.3952   -0.0873    0.2076 C   0  0  0  0  0  0
   -2.2050   -0.4647    1.1225 C   0  0  0  0  0  0
   -0.1668   -0.2517    0.4994 C   0  0  0  0  0  0
    0.9452    0.8327   -1.6446 H   0  0  0  0  0  0
   -3.5738   -0.5808   -3.3573 H   0  0  0  0  0  0
   -5.8746   -1.6029   -3.6606 H   0  0  0  0  0  0
   -2.8575    0.4920   -1.0369 H   0  0  0  0  0  0
   -7.5830    2.8231   -4.7344 H   0  0  0  0  0  0
    1.2272    0.6428   -5.8607 H   0  0  0  0  0  0
    2.3206    3.0631   -2.5826 H   0  0  0  0  0  0
   -8.2098   -1.3034   -4.2150 H   0  0  0  0  0  0
   -9.0667    0.9037   -4.7458 H   0  0  0  0  0  0
    3.4087    0.9981   -6.8460 H   0  0  0  0  0  0
    4.4911    3.4350   -3.5846 H   0  0  0  0  0  0
    5.0378    2.4014   -5.7145 H   0  0  0  0  0  0
  1 13  1  0  0  0
  1 15  1  0  0  0
  2 15  2  0  0  0
  3  4  1  0  0  0
  3 11  1  0  0  0
  3 14  1  0  0  0
  4  7  2  0  0  0
  5 27  3  0  0  0
  6 28  3  0  0  0
  7  8  1  0  0  0
  7  9  1  0  0  0
  8 12  2  0  0  0
  8 15  1  0  0  0
  9 11  2  0  0  0
  9 17  1  0  0  0
 10 12  1  0  0  0
 10 13  1  0  0  0
 10 16  2  0  0  0
 11 29  1  0  0  0
 12 30  1  0  0  0
 13 18  2  0  0  0
 14 19  2  0  0  0
 14 20  1  0  0  0
 16 21  1  0  0  0
 16 31  1  0  0  0
 17 26  2  0  0  0
 17 32  1  0  0  0
 18 22  1  0  0  0
 18 33  1  0  0  0
 19 23  1  0  0  0
 19 34  1  0  0  0
 20 24  2  0  0  0
 20 35  1  0  0  0
 21 22  2  0  0  0
 21 36  1  0  0  0
 22 37  1  0  0  0
 23 25  2  0  0  0
 23 38  1  0  0  0
 24 25  1  0  0  0
 24 39  1  0  0  0
 25 40  1  0  0  0
 26 27  1  0  0  0
 26 28  1  0  0  0
M  END
> <PUBCHEM_CID>
1087051

> <Activity>
Active

> <Inhibition>
56

$$$$
Row126_Row126
                    3D
 Structure written by MMmdl.
 47 49  0  0  1  0            999 V2000
    1.7054   -1.0484    0.0000 S   0  0  0  0  0  0
    3.2640   -1.8586    0.0000 O   0  0  0  0  0  0
    2.4072    0.1410    0.0000 O   0  0  0  0  0  0
   -0.3218   -0.1474    0.0000 O   0  0  0  0  0  0
    2.7329   -0.9757    0.0000 O   0  0  0  0  0  0
   -0.5843    1.3172    0.0000 O   0  0  0  0  0  0
    2.2378   -2.2453    0.0000 N   0  0  0  0  0  0
    2.4136   -1.0724    0.0000 C   0  0  3  0  0  0
    2.1661   -1.5375    0.0000 C   0  0  0  0  0  0
    1.7597   -0.2213    0.0000 C   0  0  0  0  0  0
    2.2049   -0.3576    0.0000 C   0  0  0  0  0  0
    1.4524    0.4101    0.0000 C   0  0  0  0  0  0
    0.9657    0.5952    0.0000 C   0  0  0  0  0  0
    1.7122   -2.7398    0.0000 C   0  0  0  0  0  0
    0.5629    0.1055    0.0000 C   0  0  0  0  0  0
    2.8107   -1.2850    0.0000 C   0  0  0  0  0  0
    0.8371    1.3354    0.0000 C   0  0  0  0  0  0
    0.0485    0.3354    0.0000 C   0  0  0  0  0  0
   -0.0765    1.0734    0.0000 C   0  0  0  0  0  0
    0.3255    1.5713    0.0000 C   0  0  0  0  0  0
    0.9668   -2.5946    0.0000 C   0  0  0  0  0  0
    1.9369   -3.4492    0.0000 C   0  0  0  0  0  0
    0.4629   -3.1447    0.0000 C   0  0  0  0  0  0
    1.4327   -3.9999    0.0000 C   0  0  0  0  0  0
    3.9071   -1.9013    0.0000 C   0  0  0  0  0  0
    0.6957   -3.8467    0.0000 C   0  0  0  0  0  0
    4.2584   -2.6434    0.0000 C   0  0  0  0  0  0
   -0.8986   -0.4946    0.0000 C   0  0  0  0  0  0
   -0.6469    2.1398    0.0000 H   0  0  0  0  0  0
    3.0251   -0.5186    0.0000 H   0  0  0  0  0  0
    2.0091    1.0190    0.0000 H   0  0  0  0  0  0
    0.7519   -0.6976    0.0000 H   0  0  0  0  0  0
    1.4912    1.8382    0.0000 H   0  0  0  0  0  0
    0.1376    2.3746    0.0000 H   0  0  0  0  0  0
    0.7086   -1.8110    0.0000 H   0  0  0  0  0  0
    2.7425   -3.6271    0.0000 H   0  0  0  0  0  0
   -0.3439   -2.9721    0.0000 H   0  0  0  0  0  0
    1.6861   -4.7850    0.0000 H   0  0  0  0  0  0
    3.9953   -1.0810    0.0000 H   0  0  0  0  0  0
    4.6378   -1.5183    0.0000 H   0  0  0  0  0  0
    0.1469   -4.4627    0.0000 H   0  0  0  0  0  0
    3.5127   -2.9964    0.0000 H   0  0  0  0  0  0
    4.6114   -3.3891    0.0000 H   0  0  0  0  0  0
    5.0041   -2.2904    0.0000 H   0  0  0  0  0  0
   -1.3240    0.2122    0.0000 H   0  0  0  0  0  0
   -1.6054   -0.9201    0.0000 H   0  0  0  0  0  0
   -0.4731   -1.2014    0.0000 H   0  0  0  0  0  0
  1  9  1  0  0  0
  1 10  1  0  0  0
  2 16  1  0  0  0
  2 25  1  0  0  0
  3 11  2  0  0  0
  4 18  1  0  0  0
  4 28  1  0  0  0
  5 16  2  0  0  0
  6 19  1  0  0  0
  6 29  1  0  0  0
  7  9  2  0  0  0
  7 14  1  0  0  0
  8  9  1  0  0  0
  8 11  1  0  0  0
  8 16  1  0  0  0
  8 30  1  0  0  0
 10 11  1  0  0  0
 10 12  2  0  0  0
 12 13  1  0  0  0
 12 31  1  0  0  0
 13 15  2  0  0  0
 13 17  1  0  0  0
 14 21  2  0  0  0
 14 22  1  0  0  0
 15 18  1  0  0  0
 15 32  1  0  0  0
 17 20  2  0  0  0
 17 33  1  0  0  0
 18 19  2  0  0  0
 19 20  1  0  0  0
 20 34  1  0  0  0
 21 23  1  0  0  0
 21 35  1  0  0  0
 22 24  2  0  0  0
 22 36  1  0  0  0
 23 26  2  0  0  0
 23 37  1  0  0  0
 24 26  1  0  0  0
 24 38  1  0  0  0
 25 27  1  0  0  0
 25 39  1  0  0  0
 25 40  1  0  0  0
 26 41  1  0  0  0
 27 42  1  0  0  0
 27 43  1  0  0  0
 27 44  1  0  0  0
 28 45  1  0  0  0
 28 46  1  0  0  0
 28 47  1  0  0  0
M  END
> <PUBCHEM_CID>
2166588

> <Activity>
Active

> <Inhibition>
50

$$$$
Row127_Row127
                    3D
 Structure written by MMmdl.
 43 44  0  0  1  0            999 V2000
    1.6233    2.5306    0.0000 S   0  0  0  0  0  0
    0.6643   -2.9273    0.0000 F   0  0  0  0  0  0
   -1.2460    3.6504    0.0000 O   0  0  0  0  0  0
   -0.6195    1.0049    0.0000 O   0  5  0  0  0  0
   -0.3687    0.8210    0.0000 O   0  0  0  0  0  0
   -0.0664    0.9990    0.0000 O   0  0  0  0  0  0
    0.5395    1.7715    0.0000 N   0  0  0  0  0  0
   -0.3473    1.2836    0.0000 N   0  3  0  0  0  0
    1.1033    1.3155    0.0000 N   0  0  0  0  0  0
    0.1145    2.2482    0.0000 C   0  0  0  0  0  0
   -0.3209    1.9793    0.0000 C   0  0  0  0  0  0
   -0.7902    3.1973    0.0000 C   0  0  0  0  0  0
   -0.7609    2.4641    0.0000 C   0  0  0  0  0  0
    0.0719    2.9868    0.0000 C   0  0  0  0  0  0
   -0.3710    3.4545    0.0000 C   0  0  0  0  0  0
   -0.9547    3.9374    0.0000 C   0  0  0  0  0  0
    1.0157    1.8508    0.0000 C   0  0  0  0  0  0
    0.4138   -0.9404    0.0000 C   0  0  0  0  0  0
   -1.5051    4.4491    0.0000 C   0  0  0  0  0  0
    0.2877   -0.2813    0.0000 C   0  0  0  0  0  0
    1.0955   -1.1799    0.0000 C   0  0  0  0  0  0
   -0.1766   -1.4094    0.0000 C   0  0  0  0  0  0
    0.5802    0.8566    0.0000 C   0  0  0  0  0  0
    0.7644    0.2321    0.0000 C   0  0  0  0  0  0
    1.1806   -1.8556    0.0000 C   0  0  0  0  0  0
   -0.0939   -2.0817    0.0000 C   0  0  0  0  0  0
    0.5862   -2.3059    0.0000 C   0  0  0  0  0  0
    0.2910    1.1573    0.0000 H   0  0  0  0  0  0
    1.9891    1.3680    0.0000 H   0  0  0  0  0  0
   -1.6311    2.2378    0.0000 H   0  0  0  0  0  0
    0.9174    3.2824    0.0000 H   0  0  0  0  0  0
   -0.6314    4.3894    0.0000 H   0  0  0  0  0  0
    0.0239    4.0082    0.0000 H   0  0  0  0  0  0
   -0.1606    4.6583    0.0000 H   0  0  0  0  0  0
   -1.4506    5.3431    0.0000 H   0  0  0  0  0  0
   -2.2105    5.0126    0.0000 H   0  0  0  0  0  0
   -2.3724    4.1862    0.0000 H   0  0  0  0  0  0
   -0.6018   -0.5228    0.0000 H   0  0  0  0  0  0
    1.9932   -1.0346    0.0000 H   0  0  0  0  0  0
   -1.0378   -1.5664    0.0000 H   0  0  0  0  0  0
    1.6407    0.0932    0.0000 H   0  0  0  0  0  0
    1.9017   -2.3356    0.0000 H   0  0  0  0  0  0
   -0.6842   -2.7249    0.0000 H   0  0  0  0  0  0
  1 17  2  0  0  0
  2 27  1  0  0  0
  3 12  1  0  0  0
  3 16  1  0  0  0
  4  8  1  0  0  0
  5  8  2  0  0  0
  6 23  2  0  0  0
  7 10  1  0  0  0
  7 17  1  0  0  0
  7 28  1  0  0  0
  8 11  1  0  0  0
  9 17  1  0  0  0
  9 23  1  0  0  0
  9 29  1  0  0  0
 10 11  2  0  0  0
 10 14  1  0  0  0
 11 13  1  0  0  0
 12 13  2  0  0  0
 12 15  1  0  0  0
 13 30  1  0  0  0
 14 15  2  0  0  0
 14 31  1  0  0  0
 15 32  1  0  0  0
 16 19  1  0  0  0
 16 33  1  0  0  0
 16 34  1  0  0  0
 18 20  1  0  0  0
 18 21  2  0  0  0
 18 22  1  0  0  0
 19 35  1  0  0  0
 19 36  1  0  0  0
 19 37  1  0  0  0
 20 24  2  0  0  0
 20 38  1  0  0  0
 21 25  1  0  0  0
 21 39  1  0  0  0
 22 26  2  0  0  0
 22 40  1  0  0  0
 23 24  1  0  0  0
 24 41  1  0  0  0
 25 27  2  0  0  0
 25 42  1  0  0  0
 26 27  1  0  0  0
 26 43  1  0  0  0
M  CHG  2   4  -1   8   1
M  END
> <PUBCHEM_CID>
5337654

> <Activity>
Active

> <Inhibition>
84

$$$$
Row128_Row128
                    3D
 Structure written by MMmdl.
 26 27  0  0  1  0            999 V2000
    2.7802    0.2868   -0.0000 S   0  0  0  0  0  0
    2.9340    1.2167    1.3008 O   0  0  0  0  0  0
    2.9340    1.2167   -1.3008 O   0  0  0  0  0  0
   -3.6699    1.5304   -0.0000 O   0  0  0  0  0  0
    1.2514   -0.4279   -0.0000 N   0  0  0  0  0  0
    4.0444   -0.9591   -0.0000 C   0  0  0  0  0  0
    4.5640   -1.4470   -1.2182 C   0  0  0  0  0  0
    4.5640   -1.4470    1.2182 C   0  0  0  0  0  0
    0.0801    0.1105   -0.0000 C   0  0  0  0  0  0
    5.6367   -2.3583   -1.2188 C   0  0  0  0  0  0
    5.6367   -2.3583    1.2188 C   0  0  0  0  0  0
   -0.1573    1.4749    0.0000 C   0  0  0  0  0  0
   -0.9975   -0.7523   -0.0000 C   0  0  0  0  0  0
    6.1823   -2.8017   -0.0000 C   0  0  0  0  0  0
   -1.4145    1.9629    0.0000 C   0  0  0  0  0  0
   -2.2646   -0.2875   -0.0000 C   0  0  0  0  0  0
   -2.4986    1.0868    0.0000 C   0  0  0  0  0  0
    4.1745   -1.1337   -2.1097 H   0  0  0  0  0  0
    4.1745   -1.1337    2.1097 H   0  0  0  0  0  0
    6.0243   -2.6930   -2.1034 H   0  0  0  0  0  0
    6.0243   -2.6930    2.1034 H   0  0  0  0  0  0
    0.5967    2.1194    0.0000 H   0  0  0  0  0  0
   -0.8569   -1.7391   -0.0000 H   0  0  0  0  0  0
    6.9753   -3.4483   -0.0000 H   0  0  0  0  0  0
   -1.5665    2.9449    0.0000 H   0  0  0  0  0  0
   -3.0295   -0.9239   -0.0000 H   0  0  0  0  0  0
  1  2  2  0  0  0
  1  3  2  0  0  0
  1  5  1  0  0  0
  1  6  1  0  0  0
  4 17  2  0  0  0
  5  9  2  0  0  0
  6  7  2  0  0  0
  6  8  1  0  0  0
  7 10  1  0  0  0
  7 18  1  0  0  0
  8 11  2  0  0  0
  8 19  1  0  0  0
  9 12  1  0  0  0
  9 13  1  0  0  0
 10 14  2  0  0  0
 10 20  1  0  0  0
 11 14  1  0  0  0
 11 21  1  0  0  0
 12 15  2  0  0  0
 12 22  1  0  0  0
 13 16  2  0  0  0
 13 23  1  0  0  0
 14 24  1  0  0  0
 15 17  1  0  0  0
 15 25  1  0  0  0
 16 17  1  0  0  0
 16 26  1  0  0  0
M  END
> <PUBCHEM_CID>
291535

> <Activity>
Active

> <Inhibition>
56

$$$$
Row129_Row129
                    3D
 Structure written by MMmdl.
 23 24  0  0  1  0            999 V2000
   -0.5219    0.5333    0.0000 S   0  0  0  0  0  0
   -2.0311    0.8079    0.0000 S   0  0  0  0  0  0
    1.9502    1.6327    0.0000 O   0  0  0  0  0  0
    3.1024    0.8039    0.0000 O   0  0  0  0  0  0
   -0.7571   -1.4299    0.0000 O   0  0  0  0  0  0
   -1.3819   -0.4364    0.0000 N   0  0  0  0  0  0
    1.1090   -0.1682    0.0000 C   0  0  0  0  0  0
    0.4719   -0.5451    0.0000 C   0  0  0  0  0  0
   -0.1820   -0.3218    0.0000 C   0  0  0  0  0  0
    1.2154    0.5793    0.0000 C   0  0  0  0  0  0
    1.7058   -0.5630    0.0000 C   0  0  0  0  0  0
    1.8742    0.9149    0.0000 C   0  0  0  0  0  0
   -0.7680   -0.7613    0.0000 C   0  0  0  0  0  0
    2.3661   -0.2340    0.0000 C   0  0  0  0  0  0
    2.4553    0.5052    0.0000 C   0  0  0  0  0  0
   -1.3642    0.2666    0.0000 C   0  0  0  0  0  0
    2.7041    1.9678    0.0000 H   0  0  0  0  0  0
    3.7763    0.3280    0.0000 H   0  0  0  0  0  0
   -2.0940   -0.8531    0.0000 H   0  0  0  0  0  0
    0.5564   -1.3658    0.0000 H   0  0  0  0  0  0
    0.5442    1.0591    0.0000 H   0  0  0  0  0  0
    1.6554   -1.3865    0.0000 H   0  0  0  0  0  0
    3.0403   -0.7095    0.0000 H   0  0  0  0  0  0
  1  9  1  0  0  0
  1 16  1  0  0  0
  2 16  2  0  0  0
  3 12  1  0  0  0
  3 17  1  0  0  0
  4 15  1  0  0  0
  4 18  1  0  0  0
  5 13  2  0  0  0
  6 13  1  0  0  0
  6 16  1  0  0  0
  6 19  1  0  0  0
  7  8  1  0  0  0
  7 10  2  0  0  0
  7 11  1  0  0  0
  8  9  2  0  0  0
  8 20  1  0  0  0
  9 13  1  0  0  0
 10 12  1  0  0  0
 10 21  1  0  0  0
 11 14  2  0  0  0
 11 22  1  0  0  0
 12 15  2  0  0  0
 14 15  1  0  0  0
 14 23  1  0  0  0
M  END
> <PUBCHEM_CID>
5337713

> <Activity>
Active

> <Inhibition>
78

$$$$
Row130_Row130
                    3D
 Structure written by MMmdl.
 56 61  0  0  1  0            999 V2000
    4.0805   -2.1809   12.5536 O   0  0  0  0  0  0
    7.1351    0.3975   10.2675 O   0  0  0  0  0  0
   -0.6792    0.8462    0.4202 O   0  0  0  0  0  0
    2.9130   -0.4582   -2.1490 O   0  0  0  0  0  0
    5.3982   -1.0979   10.8958 N   0  0  0  0  0  0
    1.2752   -0.1938   -0.4474 N   0  0  0  0  0  0
    3.3432   -2.9562    4.9332 N   0  0  0  0  0  0
    3.2706   -4.9274    3.6640 N   0  0  0  0  0  0
    4.1420   -2.8985    7.1976 C   0  0  0  0  0  0
    3.8462   -3.6121    6.0107 C   0  0  0  0  0  0
    2.5559   -2.8421    2.6833 C   0  0  0  0  0  0
    4.9192   -1.6133    9.6736 C   0  0  0  0  0  0
    3.0548   -3.5892    3.7651 C   0  0  0  0  0  0
    1.6543   -1.1150    0.5487 C   0  0  0  0  0  0
    3.7670   -5.6608    4.6977 C   0  0  0  0  0  0
    4.0765   -5.0036    5.9114 C   0  0  0  0  0  0
    3.5211   -3.2368    8.4155 C   0  0  0  0  0  0
    5.0828   -1.8498    7.2025 C   0  0  0  0  0  0
    3.8934   -2.5996    9.6133 C   0  0  0  0  0  0
    5.4585   -1.2295    8.4109 C   0  0  0  0  0  0
    1.3934   -2.0641    2.8292 C   0  0  0  0  0  0
    3.2238   -2.8227    1.4456 C   0  0  0  0  0  0
    0.9558   -1.2301    1.7855 C   0  0  0  0  0  0
    2.7852   -1.9729    0.4125 C   0  0  0  0  0  0
    3.9441   -7.0574    4.5260 C   0  0  0  0  0  0
    4.9926   -1.4120   12.1754 C   0  0  0  0  0  0
    6.4241   -0.2021   11.1050 C   0  0  0  0  0  0
    0.2161    0.6875   -0.4398 C   0  0  0  0  0  0
    1.8983    0.0749   -1.6463 C   0  0  0  0  0  0
    5.2130   -7.6632    4.6932 C   0  0  0  0  0  0
    2.8421   -7.8759    4.1799 C   0  0  0  0  0  0
    5.7521   -0.7559   13.0908 C   0  0  0  0  0  0
    6.6284   -0.0144   12.4359 C   0  0  0  0  0  0
    0.2280    1.4540   -1.5606 C   0  0  0  0  0  0
    1.2568    1.0786   -2.2999 C   0  0  0  0  0  0
    5.3723   -9.0534    4.5229 C   0  0  0  0  0  0
    3.0003   -9.2667    4.0227 C   0  0  0  0  0  0
    4.2652   -9.8569    4.1943 C   0  0  0  0  0  0
    4.4593   -5.5239    6.7071 H   0  0  0  0  0  0
    2.7944   -3.9576    8.4420 H   0  0  0  0  0  0
    5.5251   -1.5475    6.3294 H   0  0  0  0  0  0
    3.3919   -2.9004   10.4430 H   0  0  0  0  0  0
    6.1578   -0.4966    8.3313 H   0  0  0  0  0  0
    0.8548   -2.0959    3.6993 H   0  0  0  0  0  0
    4.0518   -3.4060    1.2950 H   0  0  0  0  0  0
    0.1093   -0.7020    1.9760 H   0  0  0  0  0  0
    3.3387   -1.9996   -0.4394 H   0  0  0  0  0  0
    6.0324   -7.0957    4.9289 H   0  0  0  0  0  0
    1.9128   -7.4667    4.0507 H   0  0  0  0  0  0
    5.6776   -0.8186   14.0793 H   0  0  0  0  0  0
    7.3151    0.5671   12.8566 H   0  0  0  0  0  0
   -0.4126    2.1757   -1.7922 H   0  0  0  0  0  0
    1.5091    1.4748   -3.1742 H   0  0  0  0  0  0
    6.2949   -9.4822    4.6355 H   0  0  0  0  0  0
    2.1947   -9.8509    3.7839 H   0  0  0  0  0  0
    4.3796  -10.8672    4.0794 H   0  0  0  0  0  0
  1 26  2  0  0  0
  2 27  2  0  0  0
  3 28  2  0  0  0
  4 29  2  0  0  0
  5 12  1  0  0  0
  5 26  1  0  0  0
  5 27  1  0  0  0
  6 14  1  0  0  0
  6 28  1  0  0  0
  6 29  1  0  0  0
  7 10  2  0  0  0
  7 13  1  0  0  0
  8 13  2  0  0  0
  8 15  1  0  0  0
  9 10  1  0  0  0
  9 17  2  0  0  0
  9 18  1  0  0  0
 10 16  1  0  0  0
 11 13  1  0  0  0
 11 21  2  0  0  0
 11 22  1  0  0  0
 12 19  2  0  0  0
 12 20  1  0  0  0
 14 23  2  0  0  0
 14 24  1  0  0  0
 15 16  2  0  0  0
 15 25  1  0  0  0
 16 39  1  0  0  0
 17 19  1  0  0  0
 17 40  1  0  0  0
 18 20  2  0  0  0
 18 41  1  0  0  0
 19 42  1  0  0  0
 20 43  1  0  0  0
 21 23  1  0  0  0
 21 44  1  0  0  0
 22 24  2  0  0  0
 22 45  1  0  0  0
 23 46  1  0  0  0
 24 47  1  0  0  0
 25 30  2  0  0  0
 25 31  1  0  0  0
 26 32  1  0  0  0
 27 33  1  0  0  0
 28 34  1  0  0  0
 29 35  1  0  0  0
 30 36  1  0  0  0
 30 48  1  0  0  0
 31 37  2  0  0  0
 31 49  1  0  0  0
 32 33  2  0  0  0
 32 50  1  0  0  0
 33 51  1  0  0  0
 34 35  2  0  0  0
 34 52  1  0  0  0
 35 53  1  0  0  0
 36 38  2  0  0  0
 36 54  1  0  0  0
 37 38  1  0  0  0
 37 55  1  0  0  0
 38 56  1  0  0  0
M  END
> <PUBCHEM_CID>
1109039

> <Activity>
Active

> <Inhibition>
54

$$$$
Row131_Row131
                    3D
 Structure written by MMmdl.
 61 65  0  0  1  0            999 V2000
    2.8698   -0.3853    0.0000 O   0  0  0  0  0  0
   -4.5576   -2.2267    0.0000 O   0  0  0  0  0  0
   -0.7727   -1.4652    0.0000 N   0  0  0  0  0  0
   -0.7727   -0.1304    0.0000 N   0  0  0  0  0  0
    2.1553   -1.6228    0.0000 N   0  0  0  0  0  0
   -4.5576   -0.7978    0.0000 N   0  0  0  0  0  0
    0.0119   -1.2103    0.0000 C   0  0  0  0  0  0
    0.0119   -0.3853    0.0000 C   0  0  0  0  0  0
   -1.2576   -0.7978    0.0000 C   0  0  0  0  0  0
   -2.0826   -0.7978    0.0000 C   0  0  0  0  0  0
    0.7264   -1.6228    0.0000 C   0  0  0  0  0  0
    1.4409   -1.2103    0.0000 C   0  0  0  0  0  0
    0.7264    0.0272    0.0000 C   0  0  0  0  0  0
    1.4409   -0.3853    0.0000 C   0  0  0  0  0  0
   -2.4951   -1.5123    0.0000 C   0  0  0  0  0  0
   -2.4951   -0.0833    0.0000 C   0  0  0  0  0  0
   -3.7326   -0.7978    0.0000 C   0  0  0  0  0  0
   -3.3201   -1.5123    0.0000 C   0  0  0  0  0  0
   -3.3201   -0.0833    0.0000 C   0  0  0  0  0  0
    2.8698   -1.2103    0.0000 C   0  0  0  0  0  0
   -4.9701   -1.5123    0.0000 C   0  0  0  0  0  0
    3.5843   -1.6228    0.0000 C   0  0  0  0  0  0
    4.2988   -1.2103    0.0000 C   0  0  0  0  0  0
   -5.7951   -1.5123    0.0000 C   0  0  0  0  0  0
    5.0132   -1.6228    0.0000 C   0  0  0  0  0  0
   -7.0326   -2.2267    0.0000 C   0  0  0  0  0  0
   -6.2076   -2.2267    0.0000 C   0  0  0  0  0  0
    5.7277   -1.2103    0.0000 C   0  0  0  0  0  0
    5.0132   -2.4478    0.0000 C   0  0  0  0  0  0
   -7.4451   -2.9412    0.0000 C   0  0  0  0  0  0
   -7.4451   -1.5123    0.0000 C   0  0  0  0  0  0
    6.4422   -1.6228    0.0000 C   0  0  0  0  0  0
    5.7277   -2.8603    0.0000 C   0  0  0  0  0  0
    6.4422   -2.4478    0.0000 C   0  0  0  0  0  0
   -8.2701   -2.9412    0.0000 C   0  0  0  0  0  0
   -8.2701   -1.5123    0.0000 C   0  0  0  0  0  0
   -8.6826   -2.2267    0.0000 C   0  0  0  0  0  0
   -1.0276   -2.2499    0.0000 H   0  0  0  0  0  0
    2.1553   -2.4478    0.0000 H   0  0  0  0  0  0
   -4.9701   -0.0833    0.0000 H   0  0  0  0  0  0
    0.7264   -2.4478    0.0000 H   0  0  0  0  0  0
    0.7264    0.8522    0.0000 H   0  0  0  0  0  0
    2.1553    0.0272    0.0000 H   0  0  0  0  0  0
   -2.0826   -2.2267    0.0000 H   0  0  0  0  0  0
   -2.0826    0.6311    0.0000 H   0  0  0  0  0  0
   -3.7326   -2.2267    0.0000 H   0  0  0  0  0  0
   -3.7326    0.6311    0.0000 H   0  0  0  0  0  0
    3.5843   -2.4478    0.0000 H   0  0  0  0  0  0
    4.2988   -0.3853    0.0000 H   0  0  0  0  0  0
   -6.2076   -0.7978    0.0000 H   0  0  0  0  0  0
   -5.7951   -2.9412    0.0000 H   0  0  0  0  0  0
    5.7277   -0.3853    0.0000 H   0  0  0  0  0  0
    4.2988   -2.8603    0.0000 H   0  0  0  0  0  0
   -7.0326   -3.6557    0.0000 H   0  0  0  0  0  0
   -7.0326   -0.7978    0.0000 H   0  0  0  0  0  0
    7.1566   -1.2103    0.0000 H   0  0  0  0  0  0
    5.7277   -3.6853    0.0000 H   0  0  0  0  0  0
    7.1566   -2.8603    0.0000 H   0  0  0  0  0  0
   -8.6826   -3.6557    0.0000 H   0  0  0  0  0  0
   -8.6826   -0.7978    0.0000 H   0  0  0  0  0  0
   -9.5076   -2.2267    0.0000 H   0  0  0  0  0  0
  1 20  2  0  0  0
  2 21  2  0  0  0
  3  7  1  0  0  0
  3  9  1  0  0  0
  3 38  1  0  0  0
  4  8  1  0  0  0
  4  9  2  0  0  0
  5 12  1  0  0  0
  5 20  1  0  0  0
  5 39  1  0  0  0
  6 17  1  0  0  0
  6 21  1  0  0  0
  6 40  1  0  0  0
  7  8  1  0  0  0
  7 11  2  0  0  0
  8 13  2  0  0  0
  9 10  1  0  0  0
 10 15  2  0  0  0
 10 16  1  0  0  0
 11 12  1  0  0  0
 11 41  1  0  0  0
 12 14  2  0  0  0
 13 14  1  0  0  0
 13 42  1  0  0  0
 14 43  1  0  0  0
 15 18  1  0  0  0
 15 44  1  0  0  0
 16 19  2  0  0  0
 16 45  1  0  0  0
 17 18  2  0  0  0
 17 19  1  0  0  0
 18 46  1  0  0  0
 19 47  1  0  0  0
 20 22  1  0  0  0
 21 24  1  0  0  0
 22 23  2  0  0  0
 22 48  1  0  0  0
 23 25  1  0  0  0
 23 49  1  0  0  0
 24 27  2  0  0  0
 24 50  1  0  0  0
 25 28  2  0  0  0
 25 29  1  0  0  0
 26 27  1  0  0  0
 26 30  2  0  0  0
 26 31  1  0  0  0
 27 51  1  0  0  0
 28 32  1  0  0  0
 28 52  1  0  0  0
 29 33  2  0  0  0
 29 53  1  0  0  0
 30 35  1  0  0  0
 30 54  1  0  0  0
 31 36  2  0  0  0
 31 55  1  0  0  0
 32 34  2  0  0  0
 32 56  1  0  0  0
 33 34  1  0  0  0
 33 57  1  0  0  0
 34 58  1  0  0  0
 35 37  2  0  0  0
 35 59  1  0  0  0
 36 37  1  0  0  0
 36 60  1  0  0  0
 37 61  1  0  0  0
M  END
> <PUBCHEM_CID>
2261283

> <Activity>
Active

> <Inhibition>
72

$$$$
Row132_Row132
                    3D
 Structure written by MMmdl.
 54 57  0  0  1  0            999 V2000
    4.7816   -0.1530   -3.0000 Cl  0  0  0  0  0  0
    6.7870   -4.9444    0.7096 Cl  0  0  0  0  0  0
    9.3625    5.3476    0.5967 O   0  0  0  0  0  0
   12.3242   -7.4617   -4.5038 O   0  0  0  0  0  0
   10.2300    3.5448   -0.2957 N   0  0  0  0  0  0
   12.3171   -5.4053   -3.7489 N   0  0  0  0  0  0
    7.7856    4.0128   -0.1342 N   0  0  0  0  0  0
   10.5685   -7.1095   -3.2404 N   0  0  0  0  0  0
   10.8987   -0.3486   -1.7382 C   0  0  0  0  0  0
   11.2012   -1.6437   -2.2349 C   0  0  0  0  0  0
    9.8790   -0.1368   -0.7822 C   0  0  0  0  0  0
   10.2253   -2.4438   -2.8721 C   0  0  0  0  0  0
   11.6485    0.7613   -2.1873 C   0  0  0  0  0  0
   12.5167   -2.1447   -2.1158 C   0  0  0  0  0  0
   10.3842    2.2630   -0.7281 C   0  0  0  0  0  0
   11.8849   -4.2054   -3.2721 C   0  0  0  0  0  0
    9.6435    1.1528   -0.2613 C   0  0  0  0  0  0
   10.5714   -3.7008   -3.4107 C   0  0  0  0  0  0
   11.3967    2.0481   -1.6843 C   0  0  0  0  0  0
   12.8534   -3.4064   -2.6324 C   0  0  0  0  0  0
    9.1161    4.2566    0.0359 C   0  0  0  0  0  0
   11.7104   -6.6243   -3.8055 C   0  0  0  0  0  0
    7.1330    3.0663   -0.8618 C   0  0  0  0  0  0
    9.7552   -6.5952   -2.2786 C   0  0  0  0  0  0
    7.5767    2.5629   -2.1073 C   0  0  0  0  0  0
   10.2001   -5.8298   -1.1751 C   0  0  0  0  0  0
    5.9010    2.6121   -0.3447 C   0  0  0  0  0  0
    8.3829   -6.9088   -2.3796 C   0  0  0  0  0  0
    6.8535    1.5518   -2.7667 C   0  0  0  0  0  0
    9.2766   -5.3042   -0.2526 C   0  0  0  0  0  0
    5.1611    1.6229   -1.0176 C   0  0  0  0  0  0
    7.4616   -6.4094   -1.4413 C   0  0  0  0  0  0
    5.6486    1.0726   -2.2181 C   0  0  0  0  0  0
    7.9037   -5.5850   -0.3893 C   0  0  0  0  0  0
    9.3143   -0.9206   -0.4450 H   0  0  0  0  0  0
    9.2624   -2.1104   -2.9652 H   0  0  0  0  0  0
   12.3815    0.6459   -2.8940 H   0  0  0  0  0  0
   13.2434   -1.5989   -1.6423 H   0  0  0  0  0  0
    8.9325    1.2719    0.4627 H   0  0  0  0  0  0
    9.8592   -4.2395   -3.9073 H   0  0  0  0  0  0
   11.9539    2.8317   -2.0316 H   0  0  0  0  0  0
   13.8131   -3.7428   -2.5274 H   0  0  0  0  0  0
   11.0611    4.0436   -0.2191 H   0  0  0  0  0  0
   13.2225   -5.3920   -4.1030 H   0  0  0  0  0  0
    7.2025    4.6241    0.3453 H   0  0  0  0  0  0
   10.2896   -7.9749   -3.5822 H   0  0  0  0  0  0
    8.4274    2.9247   -2.5417 H   0  0  0  0  0  0
   11.1955   -5.6473   -1.0356 H   0  0  0  0  0  0
    5.5344    3.0001    0.5293 H   0  0  0  0  0  0
    8.0451   -7.5045   -3.1410 H   0  0  0  0  0  0
    7.2083    1.1703   -3.6471 H   0  0  0  0  0  0
    9.6103   -4.7197    0.5178 H   0  0  0  0  0  0
    4.2689    1.3110   -0.6272 H   0  0  0  0  0  0
    6.4723   -6.6522   -1.5311 H   0  0  0  0  0  0
  1 33  1  0  0  0
  2 34  1  0  0  0
  3 21  2  0  0  0
  4 22  2  0  0  0
  5 15  1  0  0  0
  5 21  1  0  0  0
  5 43  1  0  0  0
  6 16  1  0  0  0
  6 22  1  0  0  0
  6 44  1  0  0  0
  7 21  1  0  0  0
  7 23  1  0  0  0
  7 45  1  0  0  0
  8 22  1  0  0  0
  8 24  1  0  0  0
  8 46  1  0  0  0
  9 10  1  0  0  0
  9 11  2  0  0  0
  9 13  1  0  0  0
 10 12  2  0  0  0
 10 14  1  0  0  0
 11 17  1  0  0  0
 11 35  1  0  0  0
 12 18  1  0  0  0
 12 36  1  0  0  0
 13 19  2  0  0  0
 13 37  1  0  0  0
 14 20  2  0  0  0
 14 38  1  0  0  0
 15 17  2  0  0  0
 15 19  1  0  0  0
 16 18  2  0  0  0
 16 20  1  0  0  0
 17 39  1  0  0  0
 18 40  1  0  0  0
 19 41  1  0  0  0
 20 42  1  0  0  0
 23 25  2  0  0  0
 23 27  1  0  0  0
 24 26  2  0  0  0
 24 28  1  0  0  0
 25 29  1  0  0  0
 25 47  1  0  0  0
 26 30  1  0  0  0
 26 48  1  0  0  0
 27 31  2  0  0  0
 27 49  1  0  0  0
 28 32  2  0  0  0
 28 50  1  0  0  0
 29 33  2  0  0  0
 29 51  1  0  0  0
 30 34  2  0  0  0
 30 52  1  0  0  0
 31 33  1  0  0  0
 31 53  1  0  0  0
 32 34  1  0  0  0
 32 54  1  0  0  0
M  END
> <PUBCHEM_CID>
1590832

> <Activity>
Active

> <Inhibition>
57

$$$$
Row133_Row133
                    3D
 Structure written by MMmdl.
 42 44  0  0  1  0            999 V2000
    0.0048    0.1163   -0.0122 O   0  0  0  0  0  0
    3.7149   -2.5191   -5.0265 O   0  0  0  0  0  0
    1.0560    0.5046   -2.6850 O   0  0  0  0  0  0
    5.1856   -6.5306   -0.9818 O   0  5  0  0  0  0
    5.9624   -6.3985   -2.7805 O   0  0  0  0  0  0
    2.1579   -1.3904   -3.0435 N   0  0  0  0  0  0
    5.2089   -5.9602   -2.0020 N   0  3  0  0  0  0
    4.1340   -0.1172    0.7361 C   0  0  0  0  0  0
    3.2147    0.0660    1.8065 C   0  0  0  0  0  0
    2.2638   -0.2030   -0.8644 C   0  0  0  0  0  0
    3.6494   -0.2449   -0.5837 C   0  0  0  0  0  0
    1.3545    0.0004    0.2050 C   0  0  0  0  0  0
    1.8323    0.1211    1.5267 C   0  0  0  0  0  0
    1.8137   -0.3677   -2.2022 C   0  0  0  0  0  0
    5.5205   -0.1660    1.0084 C   0  0  0  0  0  0
    2.8533   -2.5387   -2.7653 C   0  0  0  0  0  0
    3.7021    0.1990    3.1273 C   0  0  0  0  0  0
    3.6800   -3.0816   -3.7750 C   0  0  0  0  0  0
    5.9935   -0.0140    2.3237 C   0  0  0  0  0  0
    5.0858    0.1723    3.3804 C   0  0  0  0  0  0
    2.7618   -3.2220   -1.5318 C   0  0  0  0  0  0
    4.4549   -4.2314   -3.5152 C   0  0  0  0  0  0
    4.4339   -4.8830   -2.2547 C   0  0  0  0  0  0
    3.5501   -4.3572   -1.2765 C   0  0  0  0  0  0
   -0.6971   -1.1373    0.0436 C   0  0  0  0  0  0
    4.7852   -1.5755   -5.1991 C   0  0  0  0  0  0
    4.3183   -0.3630   -1.3520 H   0  0  0  0  0  0
    1.1605    0.2524    2.2879 H   0  0  0  0  0  0
    6.1965   -0.3112    0.2533 H   0  0  0  0  0  0
    3.0573    0.3201    3.9138 H   0  0  0  0  0  0
    1.8886   -1.2775   -3.9690 H   0  0  0  0  0  0
    6.9988   -0.0411    2.5104 H   0  0  0  0  0  0
    5.4329    0.2878    4.3358 H   0  0  0  0  0  0
    2.1181   -2.9042   -0.8047 H   0  0  0  0  0  0
    5.0421   -4.5962   -4.2692 H   0  0  0  0  0  0
    3.4709   -4.8002   -0.3581 H   0  0  0  0  0  0
   -1.7529   -0.9410   -0.1426 H   0  0  0  0  0  0
   -0.3416   -1.8293   -0.7232 H   0  0  0  0  0  0
   -0.6055   -1.6025    1.0280 H   0  0  0  0  0  0
    4.6935   -1.1439   -6.1961 H   0  0  0  0  0  0
    4.7311   -0.7622   -4.4705 H   0  0  0  0  0  0
    5.7604   -2.0637   -5.1304 H   0  0  0  0  0  0
  1 12  1  0  0  0
  1 25  1  0  0  0
  2 18  1  0  0  0
  2 26  1  0  0  0
  3 14  2  0  0  0
  4  7  1  0  0  0
  5  7  2  0  0  0
  6 14  1  0  0  0
  6 16  1  0  0  0
  6 31  1  0  0  0
  7 23  1  0  0  0
  8  9  1  0  0  0
  8 11  2  0  0  0
  8 15  1  0  0  0
  9 13  2  0  0  0
  9 17  1  0  0  0
 10 11  1  0  0  0
 10 12  2  0  0  0
 10 14  1  0  0  0
 11 27  1  0  0  0
 12 13  1  0  0  0
 13 28  1  0  0  0
 15 19  2  0  0  0
 15 29  1  0  0  0
 16 18  2  0  0  0
 16 21  1  0  0  0
 17 20  2  0  0  0
 17 30  1  0  0  0
 18 22  1  0  0  0
 19 20  1  0  0  0
 19 32  1  0  0  0
 20 33  1  0  0  0
 21 24  2  0  0  0
 21 34  1  0  0  0
 22 23  2  0  0  0
 22 35  1  0  0  0
 23 24  1  0  0  0
 24 36  1  0  0  0
 25 37  1  0  0  0
 25 38  1  0  0  0
 25 39  1  0  0  0
 26 40  1  0  0  0
 26 41  1  0  0  0
 26 42  1  0  0  0
M  CHG  2   4  -1   7   1
M  END
> <PUBCHEM_CID>
2833329

> <Activity>
Active

> <Inhibition>
53

$$$$
Row134_Row134
                    3D
 Structure written by MMmdl.
 69 75  0  0  1  0            999 V2000
    5.7457   -4.0643   -3.2463 O   0  0  0  0  0  0
    8.3200   -7.2902    1.8818 O   0  0  0  0  0  0
    5.6463   -6.1272    0.8843 O   0  0  0  0  0  0
   10.5285  -10.2948   -0.8358 O   0  0  0  0  0  0
    1.1537   -1.1339   -1.7561 O   0  0  0  0  0  0
   10.2680   -9.9117    6.4369 O   0  0  0  0  0  0
    5.6587    2.3614    3.4309 O   0  0  0  0  0  0
   17.3757   -9.0940    3.5956 O   0  0  0  0  0  0
    6.0293   -5.4209   -1.3318 N   0  0  0  0  0  0
    9.2699   -8.5505    0.1350 N   0  0  0  0  0  0
    7.6790   -7.0349   -0.7689 N   0  0  0  0  0  0
    2.1097    0.2229   -0.2782 N   0  0  0  0  0  0
   12.4668   -9.7059    6.1480 N   0  0  0  0  0  0
    4.5302   -3.7348   -1.3097 C   0  0  0  0  0  0
    9.8079   -9.0255    2.2706 C   0  0  0  0  0  0
    4.5156   -4.3210   -0.0540 C   0  0  0  0  0  0
   10.5031   -9.9060    1.4556 C   0  0  0  0  0  0
    5.4704   -4.4103   -2.0752 C   0  0  0  0  0  0
    9.0476   -8.2122    1.4455 C   0  0  0  0  0  0
    5.4317   -5.3713   -0.0916 C   0  0  0  0  0  0
   10.1284   -9.6251    0.1439 C   0  0  0  0  0  0
    7.0331   -6.3008   -1.7191 C   0  0  0  0  0  0
    8.7219   -7.8948   -0.9577 C   0  0  0  0  0  0
    3.7027   -2.6410   -1.6189 C   0  0  0  0  0  0
    9.9743   -9.0289    3.6667 C   0  0  0  0  0  0
    3.6836   -3.8215    0.9667 C   0  0  0  0  0  0
   11.4109  -10.8328    2.0017 C   0  0  0  0  0  0
    2.8626   -2.1150   -0.6074 C   0  0  0  0  0  0
   10.9239   -9.9132    4.2357 C   0  0  0  0  0  0
    7.4745   -6.4838   -3.0520 C   0  0  0  0  0  0
    9.1992   -8.0192   -2.2836 C   0  0  0  0  0  0
    2.8620   -2.7076    0.6828 C   0  0  0  0  0  0
   11.6198  -10.8262    3.3974 C   0  0  0  0  0  0
    8.5650   -7.3246   -3.3258 C   0  0  0  0  0  0
    2.0443   -0.9982   -0.8868 C   0  0  0  0  0  0
   11.2138   -9.8407    5.6195 C   0  0  0  0  0  0
    3.0374    0.7133    0.6000 C   0  0  0  0  0  0
   13.6398   -9.4702    5.4839 C   0  0  0  0  0  0
    4.3962    0.3160    0.6419 C   0  0  0  0  0  0
    2.6058    1.7184    1.4939 C   0  0  0  0  0  0
   13.6890   -8.4923    4.4098 C   0  0  0  0  0  0
   14.7729  -10.2518    5.9506 C   0  0  0  0  0  0
    5.2784    0.8626    1.5910 C   0  0  0  0  0  0
    3.4892    2.2737    2.4388 C   0  0  0  0  0  0
   15.0265   -8.4108    3.7841 C   0  0  0  0  0  0
   16.0085  -10.0872    5.2919 C   0  0  0  0  0  0
    4.8250    1.8372    2.4990 C   0  0  0  0  0  0
   16.1700   -9.1969    4.2085 C   0  0  0  0  0  0
    3.7293   -2.2288   -2.5553 H   0  0  0  0  0  0
    9.4382   -8.3765    4.2450 H   0  0  0  0  0  0
    3.6750   -4.2483    1.8950 H   0  0  0  0  0  0
   11.9239  -11.4838    1.4046 H   0  0  0  0  0  0
    7.0266   -6.0154   -3.8363 H   0  0  0  0  0  0
   10.0079   -8.5968   -2.5134 H   0  0  0  0  0  0
    2.2601   -2.3339    1.4223 H   0  0  0  0  0  0
   12.2967  -11.4855    3.7954 H   0  0  0  0  0  0
    8.9014   -7.4276   -4.2869 H   0  0  0  0  0  0
    1.3846    0.8311   -0.4944 H   0  0  0  0  0  0
   12.5289   -9.8076    7.1091 H   0  0  0  0  0  0
    4.7668   -0.3621   -0.0238 H   0  0  0  0  0  0
    1.6360    2.0501    1.4667 H   0  0  0  0  0  0
   12.8974   -7.9175    4.1077 H   0  0  0  0  0  0
   14.6822  -10.9147    6.7257 H   0  0  0  0  0  0
    6.2521    0.5519    1.6157 H   0  0  0  0  0  0
    3.1535    2.9944    3.0838 H   0  0  0  0  0  0
   15.2731   -7.7638    2.9691 H   0  0  0  0  0  0
   16.8118  -10.6374    5.6039 H   0  0  0  0  0  0
    6.4988    1.8658    3.3408 H   0  0  0  0  0  0
   17.1755   -8.9790    2.6440 H   0  0  0  0  0  0
  1 18  2  0  0  0
  2 19  2  0  0  0
  3 20  2  0  0  0
  4 21  2  0  0  0
  5 35  2  0  0  0
  6 36  2  0  0  0
  7 47  1  0  0  0
  7 68  1  0  0  0
  8 48  1  0  0  0
  8 69  1  0  0  0
  9 18  1  0  0  0
  9 20  1  0  0  0
  9 22  1  0  0  0
 10 19  1  0  0  0
 10 21  1  0  0  0
 10 23  1  0  0  0
 11 22  2  0  0  0
 11 23  1  0  0  0
 12 35  1  0  0  0
 12 37  1  0  0  0
 12 58  1  0  0  0
 13 36  1  0  0  0
 13 38  1  0  0  0
 13 59  1  0  0  0
 14 16  2  0  0  0
 14 18  1  0  0  0
 14 24  1  0  0  0
 15 17  2  0  0  0
 15 19  1  0  0  0
 15 25  1  0  0  0
 16 20  1  0  0  0
 16 26  1  0  0  0
 17 21  1  0  0  0
 17 27  1  0  0  0
 22 30  1  0  0  0
 23 31  2  0  0  0
 24 28  2  0  0  0
 24 49  1  0  0  0
 25 29  2  0  0  0
 25 50  1  0  0  0
 26 32  2  0  0  0
 26 51  1  0  0  0
 27 33  2  0  0  0
 27 52  1  0  0  0
 28 32  1  0  0  0
 28 35  1  0  0  0
 29 33  1  0  0  0
 29 36  1  0  0  0
 30 34  2  0  0  0
 30 53  1  0  0  0
 31 34  1  0  0  0
 31 54  1  0  0  0
 32 55  1  0  0  0
 33 56  1  0  0  0
 34 57  1  0  0  0
 37 39  2  0  0  0
 37 40  1  0  0  0
 38 41  2  0  0  0
 38 42  1  0  0  0
 39 43  1  0  0  0
 39 60  1  0  0  0
 40 44  2  0  0  0
 40 61  1  0  0  0
 41 45  1  0  0  0
 41 62  1  0  0  0
 42 46  2  0  0  0
 42 63  1  0  0  0
 43 47  2  0  0  0
 43 64  1  0  0  0
 44 47  1  0  0  0
 44 65  1  0  0  0
 45 48  2  0  0  0
 45 66  1  0  0  0
 46 48  1  0  0  0
 46 67  1  0  0  0
M  END
> <PUBCHEM_CID>
2834949

> <Activity>
Active

> <Inhibition>
54

$$$$
Row135_Row135
                    3D
 Structure written by MMmdl.
 45 47  0  0  1  0            999 V2000
   -5.1812    5.7720    3.3393 Br  0  0  0  0  0  0
    2.0343   -1.8465   -1.0258 O   0  0  0  0  0  0
   -1.6945    2.3685   -0.2448 O   0  0  0  0  0  0
   -3.1005    4.5234   -1.3044 O   0  0  0  0  0  0
   -1.5686    0.1829   -2.6922 O   0  0  0  0  0  0
    3.1661   -1.6410    0.9969 N   0  0  0  0  0  0
    0.5226    0.4089   -0.0110 N   0  0  0  0  0  0
    0.0655    0.2386   -1.1843 N   0  0  0  0  0  0
    2.9652   -0.8850    2.1218 C   0  0  0  0  0  0
    1.8455   -0.0812    1.8630 C   0  0  0  0  0  0
    3.6348   -0.7989    3.3780 C   0  0  0  0  0  0
    1.4177   -0.2954    0.5863 C   0  0  0  0  0  0
    2.1906   -1.3175    0.0995 C   0  0  0  0  0  0
    1.3088    0.7758    2.8403 C   0  0  0  0  0  0
    3.1037    0.0927    4.3468 C   0  0  0  0  0  0
    4.2030   -2.6029    0.7534 C   0  0  0  0  0  0
    1.9472    0.8555    4.0893 C   0  0  0  0  0  0
    4.8505   -1.5840    3.7093 C   0  0  0  0  0  0
   -1.2309    0.4637   -1.5191 C   0  0  0  0  0  0
   -2.2191    1.0757   -0.6048 C   0  0  0  0  0  0
   -2.5051    3.1126    0.5658 C   0  0  0  0  0  0
   -3.1981    4.2207    0.0285 C   0  0  0  0  0  0
   -2.6088    2.8239    1.9430 C   0  0  0  0  0  0
   -4.0123    5.0089    0.8683 C   0  0  0  0  0  0
   -3.4129    3.6209    2.7771 C   0  0  0  0  0  0
   -4.1170    4.7140    2.2403 C   0  0  0  0  0  0
   -2.0950    5.5149   -1.5878 C   0  0  0  0  0  0
    0.4689    1.3253    2.6527 H   0  0  0  0  0  0
    3.5555    0.1979    5.2587 H   0  0  0  0  0  0
    5.1800   -2.1359    0.8651 H   0  0  0  0  0  0
    4.1617   -3.0089   -0.2590 H   0  0  0  0  0  0
    4.1125   -3.4341    1.4516 H   0  0  0  0  0  0
    1.5716    1.4732    4.8113 H   0  0  0  0  0  0
    4.6261   -2.6516    3.6791 H   0  0  0  0  0  0
    5.2381   -1.3539    4.7045 H   0  0  0  0  0  0
    5.6452   -1.3529    3.0004 H   0  0  0  0  0  0
    0.6759   -0.0393   -1.8848 H   0  0  0  0  0  0
   -2.3421    0.4367    0.2757 H   0  0  0  0  0  0
   -3.1870    1.1712   -1.1097 H   0  0  0  0  0  0
   -2.0946    2.0355    2.3405 H   0  0  0  0  0  0
   -4.5241    5.8026    0.4787 H   0  0  0  0  0  0
   -3.4812    3.4042    3.7731 H   0  0  0  0  0  0
   -2.1098    5.7161   -2.6590 H   0  0  0  0  0  0
   -2.2943    6.4551   -1.0664 H   0  0  0  0  0  0
   -1.0968    5.1574   -1.3239 H   0  0  0  0  0  0
  1 26  1  0  0  0
  2 13  2  0  0  0
  3 20  1  0  0  0
  3 21  1  0  0  0
  4 22  1  0  0  0
  4 27  1  0  0  0
  5 19  2  0  0  0
  6  9  1  0  0  0
  6 13  1  0  0  0
  6 16  1  0  0  0
  7  8  1  0  0  0
  7 12  2  0  0  0
  8 19  1  0  0  0
  8 37  1  0  0  0
  9 10  2  0  0  0
  9 11  1  0  0  0
 10 12  1  0  0  0
 10 14  1  0  0  0
 11 15  2  0  0  0
 11 18  1  0  0  0
 12 13  1  0  0  0
 14 17  2  0  0  0
 14 28  1  0  0  0
 15 17  1  0  0  0
 15 29  1  0  0  0
 16 30  1  0  0  0
 16 31  1  0  0  0
 16 32  1  0  0  0
 17 33  1  0  0  0
 18 34  1  0  0  0
 18 35  1  0  0  0
 18 36  1  0  0  0
 19 20  1  0  0  0
 20 38  1  0  0  0
 20 39  1  0  0  0
 21 22  2  0  0  0
 21 23  1  0  0  0
 22 24  1  0  0  0
 23 25  2  0  0  0
 23 40  1  0  0  0
 24 26  2  0  0  0
 24 41  1  0  0  0
 25 26  1  0  0  0
 25 42  1  0  0  0
 27 43  1  0  0  0
 27 44  1  0  0  0
 27 45  1  0  0  0
M  END
> <PUBCHEM_CID>
5337965

> <Activity>
Active

> <Inhibition>
52

$$$$
Row136_Row136
                    3D
 Structure written by MMmdl.
 42 46  0  0  1  0            999 V2000
   -0.1804   -1.7233    1.3295 N   0  0  0  0  0  0
   -0.0306   -8.3696    4.3259 N   0  0  0  0  0  0
   -1.4514   -2.6773   -0.2408 N   0  0  0  0  0  0
    0.9307   -9.0028    2.4115 N   0  0  0  0  0  0
   -1.9116    0.7643   -1.3997 N   0  0  0  0  0  0
    1.4177  -12.1804    4.1627 N   0  0  0  0  0  0
   -0.6687   -2.8954    0.8357 C   0  0  0  0  0  0
    0.2990   -8.0013    3.0579 C   0  0  0  0  0  0
   -0.4394   -4.1952    1.3322 C   0  0  0  0  0  0
    0.0475   -6.7563    2.4460 C   0  0  0  0  0  0
   -0.6614   -0.7493    0.5295 C   0  0  0  0  0  0
    0.3809   -9.6472    4.4673 C   0  0  0  0  0  0
   -1.4470   -1.3563   -0.4443 C   0  0  0  0  0  0
    0.9767  -10.0277    3.2692 C   0  0  0  0  0  0
    0.8702   -4.7191    1.3794 C   0  0  0  0  0  0
    1.1145   -5.9856    1.9376 C   0  0  0  0  0  0
   -1.5140   -4.9939    1.7805 C   0  0  0  0  0  0
   -1.2712   -6.2634    2.3357 C   0  0  0  0  0  0
    0.6256   -1.5244    2.5031 C   0  0  0  0  0  0
   -0.6725   -7.5605    5.3249 C   0  0  0  0  0  0
   -0.5048    0.6519    0.5457 C   0  0  0  0  0  0
    0.3041  -10.5560    5.5427 C   0  0  0  0  0  0
   -2.0855   -0.5864   -1.4291 C   0  0  0  0  0  0
    1.5024  -11.3197    3.1107 C   0  0  0  0  0  0
   -1.1546    1.3970   -0.4585 C   0  0  0  0  0  0
    0.8456  -11.8442    5.3538 C   0  0  0  0  0  0
    1.6585   -4.1823    1.0093 H   0  0  0  0  0  0
    2.0770   -6.3308    1.9825 H   0  0  0  0  0  0
   -2.4786   -4.6549    1.7196 H   0  0  0  0  0  0
   -2.0645   -6.8238    2.6584 H   0  0  0  0  0  0
    1.2769   -0.6557    2.3970 H   0  0  0  0  0  0
    1.2669   -2.3786    2.7075 H   0  0  0  0  0  0
   -0.0279   -1.3692    3.3627 H   0  0  0  0  0  0
   -1.7545   -7.6800    5.2514 H   0  0  0  0  0  0
   -0.3552   -7.8390    6.3311 H   0  0  0  0  0  0
   -0.4254   -6.5058    5.1922 H   0  0  0  0  0  0
    0.0579    1.1192    1.2573 H   0  0  0  0  0  0
   -0.1271  -10.2980    6.4311 H   0  0  0  0  0  0
   -2.6638   -1.0229   -2.1478 H   0  0  0  0  0  0
    1.9333  -11.6109    2.2327 H   0  0  0  0  0  0
   -1.0635    2.4148   -0.4866 H   0  0  0  0  0  0
    0.8122  -12.5341    6.1069 H   0  0  0  0  0  0
  1  7  1  0  0  0
  1 11  1  0  0  0
  1 19  1  0  0  0
  2  8  1  0  0  0
  2 12  1  0  0  0
  2 20  1  0  0  0
  3  7  2  0  0  0
  3 13  1  0  0  0
  4  8  2  0  0  0
  4 14  1  0  0  0
  5 23  1  0  0  0
  5 25  2  0  0  0
  6 24  1  0  0  0
  6 26  2  0  0  0
  7  9  1  0  0  0
  8 10  1  0  0  0
  9 15  2  0  0  0
  9 17  1  0  0  0
 10 16  2  0  0  0
 10 18  1  0  0  0
 11 13  1  0  0  0
 11 21  2  0  0  0
 12 14  1  0  0  0
 12 22  2  0  0  0
 13 23  2  0  0  0
 14 24  2  0  0  0
 15 16  1  0  0  0
 15 27  1  0  0  0
 16 28  1  0  0  0
 17 18  2  0  0  0
 17 29  1  0  0  0
 18 30  1  0  0  0
 19 31  1  0  0  0
 19 32  1  0  0  0
 19 33  1  0  0  0
 20 34  1  0  0  0
 20 35  1  0  0  0
 20 36  1  0  0  0
 21 25  1  0  0  0
 21 37  1  0  0  0
 22 26  1  0  0  0
 22 38  1  0  0  0
 23 39  1  0  0  0
 24 40  1  0  0  0
 25 41  1  0  0  0
 26 42  1  0  0  0
M  END
> <PUBCHEM_CID>
789943

> <Activity>
Active

> <Inhibition>
70

$$$$
Row137_Row137
                    3D
 Structure written by MMmdl.
 42 44  0  0  1  0            999 V2000
    0.3635    1.7911    0.0000 O   0  0  0  0  0  0
   -1.9746    1.6452    0.0000 O   0  0  0  0  0  0
   -1.3985    0.7285    0.0000 O   0  0  0  0  0  0
   -0.7664    1.7060    0.0000 N   0  0  0  0  0  0
   -1.6577    1.1854    0.0000 N   0  0  0  0  0  0
    0.0099    0.2618    0.0000 N   0  0  0  0  0  0
   -0.5492    2.0458    0.0000 C   0  0  0  0  0  0
    0.0586    1.6743    0.0000 C   0  0  0  0  0  0
   -0.2593    1.5404    0.0000 C   0  0  0  0  0  0
   -0.4240    1.0841    0.0000 C   0  0  3  0  0  0
   -1.4737    1.5184    0.0000 C   0  0  0  0  0  0
   -1.1580    0.9893    0.0000 C   0  0  0  0  0  0
    0.1046    0.7367    0.0000 C   0  0  0  0  0  0
    0.4853   -0.2567    0.0000 C   0  0  0  0  0  0
   -0.1804    0.8616    0.0000 C   0  0  0  0  0  0
    0.6463    1.8648    0.0000 C   0  0  0  0  0  0
    0.4068   -0.5576    0.0000 C   0  0  0  0  0  0
    1.0444   -0.5136    0.0000 C   0  0  0  0  0  0
    0.3300    0.4088    0.0000 C   0  0  0  0  0  0
    1.1553    1.4129    0.0000 C   0  0  0  0  0  0
    0.8947   -1.0898    0.0000 C   0  0  0  0  0  0
    1.0002    0.6834    0.0000 C   0  0  0  0  0  0
   -0.1711   -0.3146    0.0000 C   0  0  0  0  0  0
    1.5232   -1.0422    0.0000 C   0  0  0  0  0  0
    1.4493   -1.3304    0.0000 C   0  0  0  0  0  0
[truncated: 5,106,724 more chars]
